# Supplementary material for: Deciphering Signaling Pathway Networks to Understand the Molecular Mechanisms of Metformin Action
Source: PLoS Comput Biol. 2015 Jun 17;11(6):e1004202. doi: 10.1371/journal.pcbi.1004202 (PMC4470683; doi:10.1371/journal.pcbi.1004202)
Supplement: S5 Table — (XLSX) [file pcbi.1004202.s017.xlsx]

## Sheet: Metformin SPNetwork
Node A	Node B
AASDHPPT	FASN
ABCB4	HNF4A
ABCC1	HNF4A
ABCC2	IRF3
ABCC8	FOXA2
ABCC8	KCNJ11
ABCD2	SREBF1
ACACB	PRKAA2
ACACB	PRKAB2
ACACB	PRKAG2
ACACB	SREBF1
ACADM	FOXA2
ACADM	RARB
ACADM	RXRA
ACADVL	FOXA2
ACAP1	SLC2A4
ACLY	MLX
ACLY	MLXIPL
ACLY	SREBF1
ACOX1	PPARA
ACSS2	SIRT1
ACTL6A	EWSR1
ACTL6A	GPAM
ACTL6A	MAX
ACTL6A	MYC
ACTL6A	NME1
ACTL6A	TRRAP
ADAM17	BDNF
ADAM17	NGFR
ADAM17	SORT1
ADAM17	ZNF274
ADIPOQ	EP300
ADIPOQ	NCOA1
ADIPOQ	NR5A2
ADIPOQ	PPARGC1A
AGPAT1	MLX
AGPAT1	MLXIPL
AGTR1	ANGPT2
AHR	ARNTL
AHR	CCL1
AHR	CYP1A2
AHR	ESR1
AHR	NCOA1
AHR	NR2F1
AHR	THBS1
AKR1C4	HNF1A
AKR1C4	HNF4A
AKR1C4	HNF4G
AKT1	CDKN1A
AKT1	ESR1
AKT1	FOXA2
AKT1	FOXO1
AKT1	FOXO4
AKT1	ITGB4
AKT1	JAK1
AKT1	JAK3
AKT1	MYC
AKT1	NCOA1
AKT1	PCK2
AKT1	PDGFB
AKT1	PTGES3
AKT1	RARA
AKT1	RHOA
AKT1	STAT1
AKT1	STAT3
AKT1	TERT
ALB	FABP6
ALB	HNF1A
ALB	NFYB
ALB	SLC10A1
ALB	SLCO1B1
ALB	SLCO1B3
ALB	ZFHX3
ALDH1A1	NFYB
ALDH1A1	POU2F1
ALDOB	FOXA2
AMBP	FOXA2
AMBP	HNF1A
AMBP	HNF4A
AMICA1	ITGA4
AMICA1	ITGAX
AMN	APOA1
AMN	CUBN
ANGPT2	CDKN1A
ANGPT2	ETS1
ANGPT2	FES
ANGPT2	FOXO1
ANKRD1	SMAD3
ANKRD1	SMAD4
ANPEP	ETS1
ANPEP	MAF
ANPEP	ZFHX3
APOA1	APOA2
APOA1	APOA4
APOA1	APOC2
APOA1	APOE
APOA1	CUBN
APOA1	FOXA2
APOA1	HNF4A
APOA1	LCAT
APOA1	LPL
APOA1	MTTP
APOA1	NR2F1
APOA1	NR2F2
APOA1	NR5A2
APOA1	RARA
APOA1	RARB
APOA1	RXRA
APOA1	SAR1B
APOA1	SP1
APOA2	APOA4
APOA2	APOC2
APOA2	APOE
APOA2	LPL
APOA2	MTTP
APOA2	NR2F1
APOA2	NR2F6
APOA2	SAR1B
APOA2	USF2
APOA4	APOC2
APOA4	APOE
APOA4	HNF4A
APOA4	LPL
APOA4	MTTP
APOA4	NR2F1
APOA4	SAR1B
APOC2	APOE
APOC2	HNF4A
APOC2	LPL
APOC2	NR2F6
APOE	ESR1
APOE	LDLR
APOE	LDLRAP1
APOE	LPL
APOE	SP1
AR	CDKN1A
AR	EP300
AR	HNRNPK
AR	MDM2
AR	NCOA1
AR	PARP1
AR	PDE9A
AR	POU2F1
AR	RCHY1
AR	SIRT1
AR	SP1
AR	TGIF1
ARNTL	EP300
ARNTL	NR1D1
ARNTL	PER2
ARNTL	PPARA
ARNTL	PPARGC1A
ARNTL	RORA
ARNTL	SERPINE1
ASCL1	HES6
ASCL1	PARP1
ASCL1	TCF12
ASPH	USF2
ATF1	BACH1
ATF1	BCL2L1
ATF1	BRCA1
ATF1	EGR1
ATF1	JUN
ATF1	REN
ATF1	SST
ATF1	TGFB2
ATF2	ATF3
ATF2	ATF7
ATF2	BACH1
ATF2	BCL2
ATF2	BRCA1
ATF2	CUL3
ATF2	EGR1
ATF2	EP300
ATF2	ESR1
ATF2	FOS
ATF2	FOSB
ATF2	FOSL1
ATF2	FOSL2
ATF2	JUN
ATF2	JUNB
ATF2	JUND
ATF2	PDGFRA
ATF2	PENK
ATF2	PLAU
ATF2	POU2F1
ATF2	RELA
ATF2	SMAD4
ATF2	SP1
ATF2	TGFB2
ATF3	ATF4
ATF3	ATF7
ATF3	EGR1
ATF3	JUN
ATF3	JUNB
ATF3	JUND
ATF3	KLF6
ATF3	MMP1
ATF3	PENK
ATF3	SP3
ATF3	TP53
ATF4	ATF7
ATF4	FOS
ATF4	FOSB
ATF4	FUS
ATF4	IL32
ATF4	JUN
ATF4	MAF
ATF7	BACH1
ATF7	FOS
ATF7	FOSB
ATF7	FOSL1
ATF7	FOSL2
ATF7	JUN
ATF7	JUNB
ATF7	JUND
ATF7	MAFG
ATF7	RELA
ATF7	TGFB2
ATM	CHEK2
ATM	DYRK2
ATM	MDM2
ATM	MDM4
ATM	TP53
ATP5C1	ATP5J
ATP5J	ESR1
BACH1	BRCA1
BACH1	MAF
BACH1	MAFB
BACH1	MAFG
BAMBI	BMP6
BCAT1	MAX
BCAT1	MYC
BCL10	RIPK2
BCL2	BIK
BCL2	CDX2
BCL2	CYCS
BCL2	FKBP8
BCL2	GLI3
BCL2	MAX
BCL2	MYC
BCL2	POU2F1
BCL2	STAT1
BCL2	TP53
BCL2L1	BCL6
BCL2L1	BIK
BCL2L1	ESR1
BCL2L1	JAK1
BCL2L1	JAK3
BCL2L1	REL
BCL2L1	SIVA1
BCL2L1	SP1
BCL2L1	SP3
BCL2L1	STAT1
BCL6	FES
BCL6	FOXO4
BCL6	HDAC5
BCL6	IL4
BCL6	IRF4
BCL6	JAK1
BCL6	JAK3
BCL6	TP53
BDH1	FOXA2
BDNF	CDC42
BDNF	CREB1
BDNF	EHD4
BDNF	NGFR
BDNF	NTRK2
BDNF	SORT1
BDNF	TP53
BDNF	ZNF274
BIRC5	CUL3
BIRC5	EGR1
BIRC5	MAX
BIRC5	MYC
BIRC5	SP1
BIRC5	STAT3
BLMH	IRF2
BLMH	SP1
BMP6	SMAD1
BRCA1	ESR1
BRCA1	FANCE
BRCA1	FOSL2
BRCA1	HDAC1
BRCA1	JUN
BRCA1	JUNB
BRCA1	KLK3
BRCA1	MAX
BRCA1	MYC
BRCA1	PCNA
BRCA1	POU2F1
BRCA1	RELA
BRCA1	SMAD3
BRCA1	SP1
BRCA1	SP3
BRCA1	STAT1
BRCA1	TBP
BRCA1	TP53
BRCA1	USF2
BRSK1	MAP2
BTG2	TP53
CAB39	SIK2
CAB39	SIK3
CAB39	STK11
CACNA1B	PRKCA
CACNA1B	STX3
CAPN1	MAP2
CAPN1	MAPT
CAV3	PDGFRA
CD274	STAT3
CD47	ITGAV
CD47	THBS1
CD86	STAT1
CD9	ITGA6
CD9	ITGB1
CDC25A	CHEK2
CDC25A	MAX
CDC25A	MYC
CDC42	ITSN2
CDC42	MTOR
CDC42	NME1
CDC42	NTRK2
CDC42	PLD1
CDC42	RPS6KB1
CDKN1A	CDX2
CDKN1A	EP300
CDKN1A	HOXA10
CDKN1A	KLF4
CDKN1A	MAX
CDKN1A	MYC
CDKN1A	NR2F1
CDKN1A	RBPJ
CDKN1A	RORA
CDKN1A	RXRA
CDKN1A	SIRT1
CDKN1A	SMAD3
CDKN1A	SMAD4
CDKN1A	SP1
CDKN1A	SP3
CDKN1A	SREBF1
CDKN1A	SRF
CDKN1A	STAT1
CDKN1A	STAT3
CDKN1A	TP53
CDKN1A	TP73
CDKN2B	MAX
CDKN2B	MYC
CDKN2B	POU2F1
CDKN2B	SP1
CDX2	GCG
CHEK2	NFYB
CHEK2	PLK3
CHRNE	JUN
COL1A2	EGR1
COL1A2	ESR1
COL1A2	ETS1
COL1A2	FIGF
COL1A2	FLI1
COL1A2	GATA4
COL1A2	IRF2
COL1A2	JUN
COL1A2	JUNB
COL1A2	MAX
COL1A2	MYC
COL1A2	RELA
COL1A2	SMAD3
COL1A2	SMAD4
COL1A2	SP1
COL1A2	SP3
COL2A1	EGR1
COL2A1	ITGA10
COL2A1	SP1
COL2A1	SP3
COL4A1	SP1
COL4A2	SP1
CREB1	CRTC2
CREB1	CYP19A1
CREB1	DBH
CREB1	EP300
CREB1	FOXA3
CREB1	ILK
CREB1	MAX
CREB1	MYC
CREB1	POU2F1
CREB1	SERPINE1
CREB1	SHC1
CREB1	SP1
CRTC1	FOS
CRTC1	JUN
CRTC1	MMP1
CRTC2	SIK2
CRTC2	SIK3
CSTA	TFAP2C
CTBP2	TEAD3
CTBP2	TGIF1
CUBN	LRP2
CYBA	CYBB
CYBA	RELA
CYBB	IRF2
CYBB	IRF4
CYBB	IRF8
CYBB	STAT1
CYC1	CYCS
CYLD	STAT1
CYP11B2	NR2F1
CYP11B2	NR2F2
CYP11B2	NR4A2
CYP19A1	NR2F1
CYP19A1	NR5A1
CYP19A1	NR5A2
CYP19A1	RORA
CYP19A1	USF2
CYP2C9	GATA4
CYP2C9	GATA6
CYP2C9	HNF4A
CYP2C9	NR3C1
CYP2C9	POU2F1
CYP2F1	SP1
CYP2F1	SP3
CYP2J2	FOS
CYP2J2	JUN
CYP2J2	POU2F1
CYP3A4	FOXA3
CYP3A4	HNF4A
CYP3A4	NR1I2
CYP3A4	SP1
CYP3A4	SP3
CYP8B1	HNF4A
DAB2	GATA6
DAB2	PRKCG
DAPK1	STX3
DBH	FOS
DBH	PHOX2A
DBH	SP1
DBI	SREBF1
DMD	SRF
DMD	VIM
DNAJB4	FOSB
DNAJB4	JUNB
DNAJB4	JUND
DPAGT1	TCF7L1
DPAGT1	TCF7L2
DRD2	GNAO1
DYRK2	PPP1R13L
DYRK2	TP53
EEF1A1	RPL21
EEF1A1	SP1
EEF1A1	SP3
EEF2K	RPS6KB1
EGR1	FLI1
EGR1	FOSL1
EGR1	GDF15
EGR1	IFI6
EGR1	ISG15
EGR1	JUN
EGR1	KLK3
EGR1	PPARG
EGR1	PRDM1
EGR1	RELA
EGR1	SP1
EGR1	SRF
EGR1	TBXA2R
EHD4	NTRK2
EIF2AK2	PDGFB
EIF2AK2	STAT3
EIF4E	HNRNPK
EIF4E	MAX
EIF4E	MTOR
EIF4E	MYC
EIF4E	PRKCA
EIF4E	RPTOR
ELN	SMAD3
ELN	SMAD4
ENO3	MEF2A
EP300	ESR1
EP300	FOS
EP300	FOSL1
EP300	FOXO1
EP300	GATA6
EP300	HDAC1
EP300	IRF3
EP300	JUN
EP300	JUNB
EP300	JUND
EP300	KLF4
EP300	LEP
EP300	LPL
EP300	MAML1
EP300	MAX
EP300	MEF2A
EP300	MMP1
EP300	MYC
EP300	NCOA1
EP300	NCOA6
EP300	NR1D1
EP300	PARP1
EP300	POU3F2
EP300	PPARG
EP300	PPARGC1A
EP300	RARA
EP300	RARG
EP300	RBPJ
EP300	RELA
EP300	RXRA
EP300	SIRT1
EP300	SMAD4
EP300	SP1
EP300	STAT3
EP300	TBP
EP300	TCF7L2
EP300	TP53
EP300	TP73
ERBB2	ETS1
ERBB2	GDF15
ERBB2	MAX
ERBB2	MYC
ERBB2	SEMA4D
ERBB2	TFAP2C
ERBB2	TGFA
ESR1	FOS
ESR1	FOXO1
ESR1	FUS
ESR1	HDAC1
ESR1	HOXA10
ESR1	HSF2
ESR1	IGF1
ESR1	JUN
ESR1	MNAT1
ESR1	MTA1
ESR1	MYC
ESR1	NCOA1
ESR1	NCOA6
ESR1	NFYB
ESR1	NQO1
ESR1	NR0B2
ESR1	NR2F1
ESR1	NR5A2
ESR1	PCNA
ESR1	POU2F1
ESR1	RARA
ESR1	RELA
ESR1	RXRA
ESR1	SERPINE1
ESR1	SLC9A3R1
ESR1	SMAD3
ESR1	SMAD4
ESR1	SP1
ESR1	SP3
ESR1	STK11
ESR1	TERT
ESR1	TFAP2C
ESR1	TGFA
ESR1	THRA
ESR1	TP53
ETS1	FOS
ETS1	FOSL1
ETS1	IL4
ETS1	ITGAX
ETS1	JAK1
ETS1	JAK3
ETS1	JUN
ETS1	MAPK1
ETS1	MMP1
ETS1	NCOA1
ETS1	PKD1
ETS1	SP1
ETS1	TBXA2R
ETS1	THBD
ETS1	TP53
EXOC2	EXOC5
EXOC2	TRIP10
EXOC5	TRIP10
FABP2	HNF4A
FABP6	RXRA
FABP6	SREBF1
FAM120B	RXRA
FANCE	IRF8
FASN	MLX
FASN	MLXIPL
FBN1	ITGAV
FBN1	ITGB1
FBN1	ITGB6
FCGRT	STAT1
FDFT1	SREBF1
FDFT1	SREBF2
FES	IL4
FES	JAK1
FES	JAK3
FES	SP1
FES	SPIB
FIGF	ITGA4
FIGF	ITGA5
FLI1	FOS
FLI1	PKD1
FLI1	SRF
FOS	FOSL1
FOS	FOSL2
FOS	GTF2I
FOS	HDAC1
FOS	IL4
FOS	JUN
FOS	JUNB
FOS	JUND
FOS	KRT16
FOS	MAFB
FOS	MMP1
FOS	MYOD1
FOS	NPPA
FOS	NR3C1
FOS	OPRM1
FOS	PENK
FOS	PLAU
FOS	POU2F1
FOS	PPARG
FOS	RELA
FOS	RHOA
FOS	SMAD4
FOS	SP1
FOS	SRF
FOS	STAT1
FOS	STAT3
FOS	TCF7L2
FOS	TERT
FOS	TP53
FOS	USF2
FOS	VIM
FOSB	FOSL1
FOSB	JUN
FOSB	JUNB
FOSB	JUND
FOSB	MAFB
FOSB	MAFG
FOSB	MMP1
FOSB	MMP9
FOSL1	FOSL2
FOSL1	HDAC1
FOSL1	ITGB4
FOSL1	JUN
FOSL1	JUNB
FOSL1	JUND
FOSL1	MAFB
FOSL1	MAX
FOSL1	MGP
FOSL1	MMP1
FOSL1	MMP9
FOSL1	MYC
FOSL1	PIM1
FOSL1	PLAU
FOSL1	SP1
FOSL1	SP3
FOSL1	TCF7L2
FOSL1	THBD
FOSL1	TXLNG
FOSL1	USF2
FOSL2	JUN
FOSL2	JUNB
FOSL2	JUND
FOSL2	MAFB
FOSL2	TPT1
FOXA2	GCG
FOXA2	HADH
FOXA2	HMGCS1
FOXA2	HNF1A
FOXA2	HNF4A
FOXA2	KCNJ11
FOXA2	NR3C1
FOXA2	PKLR
FOXA2	SLC10A1
FOXA2	SP1
FOXA2	UCP2
FOXC1	PBX1
FOXO1	JAK1
FOXO1	KLK3
FOXO1	PDK4
FOXO1	POU2F1
FOXO1	RARA
FOXO1	SMAD4
FOXO1	STAT3
FOXO4	SMAD4
FOXO4	USP7
FUS	USF2
GATA4	NKX2-5
GATA6	HNF4A
GATA6	PLAU
GATA6	SULT2A1
GBP1	IRF2
GBP1	IRF4
GCG	PCSK1
GCLC	JUND
GCLC	MAFG
GCLC	MTF1
GCLC	NFE2L2
GDF15	SP1
GDF15	SP3
GDF15	TP53
GGT1	JUN
GH2	MEF2A
GHRL	KLF4
GK	HNF4A
GLI3	HDAC1
GLI3	ZIC3
GNAO1	GRM7
GNB5	SLC9A3R1
GNB5	TBXA2R
GPAM	MAX
GPAM	MYC
GPAM	TRRAP
GRM7	PRKCA
GTF2I	HDAC1
GTF2I	SRF
GTF2I	STAT3
HBZ	RREB1
HBZ	SP1
HDAC1	JUN
HDAC1	KLK3
HDAC1	MAX
HDAC1	RELA
HDAC1	SENP1
HDAC1	SMAD3
HDAC1	SMAD4
HDAC1	SP1
HDAC1	SP3
HDAC1	STAT3
HDAC1	TBX3
HDAC1	TERT
HDAC1	TGIF1
HDAC1	TP53
HDAC5	TBX3
HES6	NEUROG3
HES6	PARP1
HIST1H1E	SIRT1
HIVEP3	JUN
HLA-E	STAT1
HLTF	SERPINE1
HNF1A	HNF4A
HNF1A	MYC
HNF1A	PPARD
HNF1A	RXRA
HNF1A	SP1
HNF4A	NCOA6
HNF4A	NR0B2
HNF4A	NR1I2
HNF4A	NR2F2
HNF4A	NR3C1
HNF4A	PAK7
HNF4A	PPARA
HNF4A	PPARGC1A
HNF4A	PROX1
HNF4A	RPS6KA6
HNF4A	RXRA
HNF4A	SHBG
HNF4A	SLC22A1
HNF4A	SLC22A6
HNF4A	SLC22A7
HNF4A	SLC28A1
HNF4A	SMAD3
HNF4A	SMAD4
HNF4A	SP1
HNF4A	SREBF2
HNF4A	TRPC1
HNF4G	NCOA1
HNF4G	NR0B2
HNRNPK	LDLR
HNRNPK	MYC
HOXA10	MAFB
HOXA10	NCOA1
HOXA9	PBX2
HRG	PLAU
HRG	PLG
HSF1	HSF2
HSF1	NCOA6
HSF1	STAT1
HSF1	SUB1
HSF1	SUGT1
HSF1	TBP
HSF2	JUN
HSF2	SUB1
HSF2	TNFSF11
IDH1	SREBF1
IDH1	SREBF2
IDO1	STAT1
IER3	RXRA
IFI6	ISG15
IFI6	REL
IGF1	IRS1
IGF1	ITGAV
IGF1	PRKD1
IGF1	PTPN1
IGF1	RPS6KB1
IGF1	SHC1
IGFALS	IGFBP5
IGFALS	KLK3
IGFALS	PLG
IGFBP4	JUNB
IGFBP4	JUND
IGFBP4	SP3
IKZF1	RFC1
IL17F	STAT3
IL1A	IRAK4
IL1A	ITGA6
IL1A	SP1
IL4	IRF2
IL4	IRF4
IL4	JAK1
IL4	JAK3
IL4	JUN
IL4	JUNB
IL4	MAF
IL4	PPARG
IL4	SOCS5
IL4	TCF7
ILK	ITGAV
ILK	ITGB1
ILK	MYL9
ILK	NACA
ILK	PARP1
ILK	PPP1R12A
ILK	SP1
IRF2	NR3C1
IRF3	ISG15
IRF3	PIN1
IRF4	ISG15
IRF4	JAK1
IRF4	JAK3
IRF4	MAF
IRF4	REL
IRF4	RELA
IRF4	SP1
IRF8	ISG15
IRF8	MAX
IRF8	MYC
IRS1	ITGAV
IRS1	MTOR
IRS1	NTRK2
IRS1	PRKCA
IRS1	PRKD1
IRS1	PTPN1
IRS1	RPS6KB1
IRS1	RPTOR
IRS1	SHC1
IRS1	YWHAH
ISG15	PIN1
ITGA4	MADCAM1
ITGA4	RHOA
ITGA5	JUN
ITGA5	PLAU
ITGA5	SP1
ITGA6	ITGB1
ITGA6	MAX
ITGA6	MYC
ITGA6	PRKCA
ITGA6	RPS6KB1
ITGA6	SHC1
ITGA6	SP1
ITGA6	THBS1
ITGAM	LPA
ITGAM	SP1
ITGAM	TGFBI
ITGAV	ITGB1
ITGAV	ITGB6
ITGAV	SERPINE1
ITGAV	SP1
ITGAV	SP3
ITGAV	TGFBI
ITGAX	JUN
ITGAX	SP1
ITGB1	MAX
ITGB1	MYC
ITGB1	PRKCA
ITGB1	RPS6KB1
ITGB1	TGFBI
ITGB1	THBS1
ITGB4	JUNB
ITGB4	MAX
ITGB4	MYC
ITGB4	PMP22
JAK1	JAK3
JAK1	MYC
JAK1	PDGFRA
JAK1	RHOA
JAK1	SOCS5
JAK1	STAT1
JAK1	STAT3
JAK3	MYC
JAK3	RHOA
JAK3	SOCS5
JAK3	STAT1
JAK3	STAT3
JUN	JUNB
JUN	JUND
JUN	KLK3
JUN	KRT16
JUN	MAFG
JUN	MAPK3
JUN	MGP
JUN	MMP1
JUN	MMP9
JUN	MYC
JUN	NFE2L2
JUN	NPPA
JUN	NR3C1
JUN	PENK
JUN	PIN1
JUN	PLAU
JUN	POU2F1
JUN	PPARG
JUN	RELA
JUN	SMAD3
JUN	SMAD4
JUN	SP1
JUN	STAT1
JUN	STAT3
JUN	TBXA2R
JUN	TCF7L2
JUN	TEAD4
JUN	TERT
JUN	THBD
JUN	TP53
JUN	TXLNG
JUN	VIM
JUN	XYLT1
JUNB	JUND
JUNB	MAF
JUNB	MAFG
JUNB	MGP
JUNB	MMP9
JUNB	PLAU
JUNB	SP1
JUNB	STAT3
JUNB	TXLNG
JUND	MAPK1
JUND	MAPK3
JUND	MMP1
JUND	MMP9
JUND	MYC
JUND	NFE2L2
JUND	NPPA
JUND	PENK
JUND	PLAU
JUND	SP1
JUND	TERT
KLF4	TP53
KLK3	MAK
KLK3	NCOA1
KLK3	NCOA6
KLK3	PATZ1
KLK3	POU2F1
KLK3	REL
KLK3	SVIL
KLK3	TGIF1
KRT16	NFE2L2
KRT16	SP1
KRT16	SP3
LAMTOR3	MAPK1
LCAT	SP1
LCAT	SP3
LDLR	LDLRAP1
LDLR	SP1
LDLR	SP3
LDLR	SREBF1
LDLR	SREBF2
LEP	LEPR
LEP	NCOA1
LEP	PPARGC1A
LEP	PTPN1
LEPR	PTPN1
LHCGR	NR2F1
LHCGR	NR2F6
LPL	NCOA1
LPL	POU2F1
LPL	PPARGC1A
LPL	SP1
LPL	SP3
LRP2	SHH
MADCAM1	RHOA
MAF	MAFB
MAFG	MMP1
MAFG	NFE2L2
MAML1	RBPJ
MAP2K4	MAP3K2
MAP2K5	MAP3K2
MAP2K5	MAPK7
MAPK1	MAPK3
MAPK1	MAPT
MAPK1	TGIF1
MAPK3	RXRA
MAPK3	TGIF1
MAX	MMP9
MAX	MTA1
MAX	MXI1
MAX	MYC
MAX	MYCN
MAX	NFYB
MAX	NME1
MAX	NME2
MAX	ODC1
MAX	PARP1
MAX	PIM1
MAX	PIN1
MAX	SERPINE1
MAX	SMAD4
MAX	SP1
MAX	TBP
MAX	TERT
MAX	TP53
MAX	TRRAP
MAX	UBTF
MB	MEF2A
MB	MEF2D
MB	TEAD4
MC2R	NR5A1
MC2R	POMC
MDM2	MDM4
MDM2	MYCN
MDM2	SP1
MDM2	TP53
MDM2	TRRAP
MECOM	SMAD3
MECOM	ZBTB16
MEF2A	MYOD1
MEF2A	RARA
MEF2D	MYOD1
MGP	RARA
MGP	TXLNG
MLX	MLXIPL
MLXIPL	POU2F1
MLXIPL	PRKAA2
MLXIPL	PRKAB2
MLXIPL	PRKAG2
MMP1	SMAD3
MMP1	SMAD4
MMP1	STAT3
MMP9	MYC
MMP9	PLAU
MMP9	PLG
MMP9	RELA
MMP9	SP1
MMP9	TXLNG
MNAT1	MTA1
MNAT1	POU2F1
MNAT1	TP53
MNAT1	UBTF
MSR1	STAT1
MTA1	MYC
MTOR	PPARGC1A
MTOR	PRKCA
MTOR	RB1CC1
MTOR	RPS6KB1
MTOR	RPTOR
MTOR	SREBF1
MTTP	SREBF2
MVP	STAT1
MXI1	SP1
MYC	NFATC1
MYC	NFYB
MYC	NME1
MYC	NME2
MYC	NMI
MYC	ODC1
MYC	PIM1
MYC	PIN1
MYC	POU2F1
MYC	RELA
MYC	SMAD1
MYC	SMAD3
MYC	SMAD4
MYC	SP1
MYC	STAT1
MYC	STAT3
MYC	STK11
MYC	TBP
MYC	TCF7L1
MYC	TCF7L2
MYC	TERT
MYC	TP53
MYC	TP73
MYC	TRRAP
MYC	UBTF
MYCN	NMI
MYCN	SP1
MYCN	SP3
MYOD1	SMAD4
NANOG	PBX1
NANOG	STAT3
NCOA1	NR1H2
NCOA1	NR1H3
NCOA1	NR1I2
NCOA1	NR1I3
NCOA1	NR2F1
NCOA1	NR3C1
NCOA1	NR5A2
NCOA1	PCK2
NCOA1	POU2F1
NCOA1	PPARD
NCOA1	PPARG
NCOA1	PPARGC1A
NCOA1	RARA
NCOA1	RARB
NCOA1	RARG
NCOA1	RORA
NCOA1	RXRA
NCOA1	RXRB
NCOA1	SMAD4
NCOA1	STAT3
NCOA1	TP53
NCOA6	NR1H2
NCOA6	NR3C1
NCOA6	PPARG
NCOA6	RARA
NCOA6	RXRA
NCOA6	THRA
NFATC1	PPARG
NFATC1	YWHAH
NFYB	SP3
NFYB	SREBF2
NFYB	TP53
NGFR	NTRK2
NGFR	RIPK2
NGFR	SHC1
NGFR	SORT1
NGFR	TP53
NGFR	ZNF274
NKX2-5	NPPA
NKX2-5	SMAD4
NME1	NME2
NME1	TRRAP
NQO1	ODC1
NQO1	POU2F1
NQO1	RELA
NR0B2	NR5A2
NR0B2	SREBF1
NR1D1	PPARGC1A
NR1D1	RORA
NR1H2	PPARA
NR1H2	PPARG
NR1H2	RXRA
NR1H2	RXRB
NR1H2	RXRG
NR1H3	PPARA
NR1H3	PPARG
NR1H3	REN
NR1H3	RXRA
NR1H3	RXRB
NR1H3	RXRG
NR1I2	PPARA
NR1I2	PPARGC1A
NR1I2	RXRA
NR1I2	RXRB
NR1I2	RXRG
NR1I3	NR3C1
NR1I3	SULT2A1
NR2F1	RARB
NR2F1	RXRA
NR2F2	NR3C1
NR2F2	RXRA
NR2F2	SP1
NR2F2	TERT
NR3C1	PER2
NR3C1	RELA
NR3C1	RXRA
NR3C1	SMAD4
NR3C1	TAT
NR4A2	RXRA
NR4A2	RXRB
NTRK2	SHC1
OPRM1	PENK
OPRM1	RELA
OPRM1	STAT1
OPRM1	STAT3
PARP1	ZEB1
PBX1	PLAU
PBX1	POU2F1
PBX2	PLAU
PCNA	RFC1
PCNA	TP53
PCSK1	POMC
PCSK9	SREBF1
PCSK9	SREBF2
PCYT2	RELA
PCYT2	SP1
PCYT2	SP3
PDE9A	POU2F1
PDGFA	SP1
PDGFB	PDGFRA
PDGFB	SLA
PDGFB	SMAD4
PDGFB	SP1
PDGFB	STAT1
PDGFB	STAT3
PHOX2A	PHOX2B
PHOX2A	SCG2
PHOX2A	SLC6A2
PHOX2A	SP1
PHOX2A	SP3
PHOX2B	SCG2
PIM1	SND1
PIM1	STAT1
PIM1	STAT3
PIN1	PPP2R2B
PIN1	TP53
PINX1	PTGES3
PINX1	TERT
PKN1	RHOA
PLAU	PLG
PLAU	POU2F1
PLAU	RELA
PLAU	SP1
PLAU	SP3
PLD1	PRKCA
PLK3	TP53
PLTP	RXRA
POMC	TP53
POU2F1	REL
POU2F1	RXRA
POU2F1	SP1
POU2F1	TBP
POU3F2	TBP
PPARA	RELA
PPARA	RXRA
PPARA	RXRG
PPARA	UGDH
PPARD	PROX1
PPARD	RXRA
PPARD	RXRB
PPARG	PRODH
PPARG	RORA
PPARG	RXRA
PPARG	SETDB1
PPARG	SREBF1
PPARG	SREBF2
PPARG	TP53
PPARGC1A	RPTOR
PPARGC1A	SIRT1
PPP1R13L	TP53
PRDM1	SP1
PRDM1	SP3
PRDM1	SPIB
PRDM1	TP53
PRKAA2	PRKAB2
PRKAA2	PRKAG2
PRKAA2	STK11
PRKAB1	TP53
PRKAB2	PRKAG2
PRKAB2	STK11
PRKAG2	STK11
PRKCA	SP1
PRKCG	RARA
PRKD1	SHC1
PRKD1	YWHAH
PRODH	TP53
PROX1	RORA
PTGES3	TERT
PTPN1	SHC1
PTPRC	SEMA4D
RAB5A	RIN1
RARA	RARB
RARA	RARG
RARA	RXRA
RARA	RXRB
RARA	RXRG
RARA	SFTPB
RARA	SP1
RARA	THBD
RARA	THPO
RARA	THRA
RARB	RARG
RARB	RORA
RARB	RXRA
RARB	RXRB
RARB	RXRG
RARB	THBD
RARG	RXRA
RARG	RXRB
RARG	SFTPB
RARG	THBD
RARG	THRA
RB1CC1	RPTOR
RCHY1	TP53
REG1A	STAT3
REL	RELA
REL	SP1
REL	TBP
RELA	RXRA
RELA	SP1
RELA	TP53
RFC1	SP1
RHOA	SEMA4D
RIN1	YWHAH
ROR1	STAT3
RPS6KB1	RPTOR
RPTOR	SREBF1
RXRA	SLC2A4
RXRA	SULT2A1
RXRA	TBP
RXRA	THBD
RXRA	THRA
RXRB	THRA
RXRG	SFTPB
RXRG	THRA
SERPINE1	SP1
SERPINE1	SP3
SERPINE1	TP53
SERPINE1	USF2
SETDB1	ZNF24
SHH	STIL
SIK2	STK11
SIK3	STK11
SIRT1	SP1
SIRT1	TP53
SLC22A1	USF2
SLC2A4	SREBF1
SLC2A4	TRIP10
SLC9A3R1	TBXA2R
SMAD3	SMAD4
SMAD3	TCF7L2
SMAD3	TERT
SMAD3	TGFB2
SMAD3	TGIF1
SMAD3	TP53
SMAD4	SP1
SMAD4	TCF7L2
SMAD4	TGFB2
SMAD4	TGIF1
SMARCD3	STK11
SORT1	TP53
SORT1	ZNF274
SP1	SP3
SP1	SREBF1
SP1	STAT1
SP1	TBP
SP1	TBXA2R
SP1	TERT
SP1	TFAP2C
SP1	TGFA
SP1	THBD
SP1	TP53
SP3	STAT1
SP3	TERT
SP3	TFAP2C
SP3	TP53
SREBF2	UCP2
SRF	TCF7
STAT1	STAT3
STAT3	TNFSF11
STAT3	VIM
SUB1	TBP
SUB1	TP53
TBP	TGFA
TBP	TP53
TCF7	TCF7L2
TCF7	TLE2
TCF7L1	TERT
TCF7L1	TLE2
TCF7L2	TLE2
TERT	TP53
TERT	USF2
TFAP2C	TP53
TGFA	TP53
TP53	TP73
TP53	TRIAP1
TP53	TRRAP
TP53	USP7
TP53	ZNF24
TP53	ZNF274
TP73	ZEB1
TRRAP	UBTF
