# Supplementary material for: Deciphering Signaling Pathway Networks to Understand the Molecular Mechanisms of Metformin Action
Source: PLoS Comput Biol. 2015 Jun 17;11(6):e1004202. doi: 10.1371/journal.pcbi.1004202 (PMC4470683; doi:10.1371/journal.pcbi.1004202)
Supplement: S6 Table — (XLSX) [file pcbi.1004202.s018.xlsx]

## Sheet: Sheet1
Gene Symbol	Gene name	Degree	met_gene	met-tf	gene41	hubs	gene_174	gene_262
SP1	Sp1 transcription factor	79			1	1			2
MYC	v-myc myelocytomatosis viral oncogene homolog (avian)	55			1	1			2
TP53	tumor protein p53	52	1		1	1			3
EP300	E1A binding protein p300	44			1	1			2
ESR1	estrogen receptor 1	44		1	1	1			3
MAX	MYC associated factor X	40			1	1			2
HNF4A	hepatocyte nuclear factor 4, alpha	36		1	1	1			3
NCOA1	nuclear receptor coactivator 1	33			1	1			2
SP3	Sp3 transcription factor	31			1	1			2
POU2F1	POU class 2 homeobox 1	27			1	1			2
STAT1	signal transducer and activator of transcription 1, 91kDa	25			1	1			2
CDKN1A	cyclin-dependent kinase inhibitor 1A (p21, Cip1)	24			1	1			2
APOA1	apolipoprotein A-I	19			1	1			2
FOXA2	forkhead box A2	19			1	1			2
PPARG	peroxisome proliferator-activated receptor gamma	17	1	1	1	1			4
NR2F1	nuclear receptor subfamily 2, group F, member 1	12		1	1				2
PPARA	peroxisome proliferator-activated receptor alpha	10		1	1				2
USF2	upstream transcription factor 2, c-fos interacting	10			1				1
ARNTL	aryl hydrocarbon receptor nuclear translocator-like	8			1				1
NR1I2	nuclear receptor subfamily 1, group I, member 2	8	1	1	1				3
RORA	RAR-related orphan receptor A	8			1				1
RXRG	retinoid X receptor, gamma	8			1				1
TGIF1	TGFB-induced factor homeobox 1	8			1				1
ALB	albumin	7			1				1
PHOX2A	paired-like homeobox 2a	6			1				1
MYCN	v-myc myelocytomatosis viral related oncogene, neuroblastoma derived (avian)	5		1	1				2
DBH	dopamine beta-hydroxylase (dopamine beta-monooxygenase)	4			1				1
SLC2A4	solute carrier family 2 (facilitated glucose transporter), member 4	4	1		1				2
CDX2	caudal type homeobox 2	3			1				1
CYP2J2	cytochrome P450, family 2, subfamily J, polypeptide 2	3			1				1
FABP6	fatty acid binding protein 6, ileal	3			1				1
GCG	glucagon	3			1				1
HNF4G	hepatocyte nuclear factor 4, gamma	3		1	1				2
PCYT2	phosphate cytidylyltransferase 2, ethanolamine	3			1				1
CTBP2	C-terminal binding protein 2	2			1				1
CYP2F1	cytochrome P450, family 2, subfamily F, polypeptide 1	2			1				1
NMI	N-myc (and STAT) interactor	2			1				1
SLC10A1	solute carrier family 10 (sodium/bile acid cotransporter family), member 1	2			1				1
ACAP1	ArfGAP with coiled-coil, ankyrin repeat and PH domains 1	1			1				1
ACOX1	acyl-CoA oxidase 1, palmitoyl	1			1				1
UGDH	UDP-glucose 6-dehydrogenase	1			1				1
AASDHPPT	aminoadipate-semialdehyde dehydrogenase-phosphopantetheinyl transferase	1					1		1
ABCB4	ATP-binding cassette, sub-family B (MDR/TAP), member 4	1						1	1
ABCC1	ATP-binding cassette, sub-family C (CFTR/MRP), member 1	1						1	1
ABCC2	ATP-binding cassette, sub-family C (CFTR/MRP), member 2	1						1	1
ABCC8	ATP-binding cassette, sub-family C (CFTR/MRP), member 8	2	1				1		2
ABCD2	ATP-binding cassette, sub-family D (ALD), member 2	1					1		1
ACACB	acetyl-CoA carboxylase beta	4	1				1		2
ACADM	acyl-CoA dehydrogenase, C-4 to C-12 straight chain	3						1	1
ACADVL	acyl-CoA dehydrogenase, very long chain	1					1		1
ACLY	ATP citrate lyase	3					1		1
ACSS2	acyl-CoA synthetase short-chain family member 2	1					1		1
ACTL6A	actin-like 6A	6					1		1
ADAM17	ADAM metallopeptidase domain 17	4					1		1
ADIPOQ	adiponectin, C1Q and collagen domain containing	4	1				1		2
AGPAT1	1-acylglycerol-3-phosphate O-acyltransferase 1 (lysophosphatidic acid acyltransferase, alpha)	2					1		1
AGTR1	angiotensin II receptor, type 1	1						1	1
AHR	aryl hydrocarbon receptor	7					1		1
AKR1C4	aldo-keto reductase family 1, member C4 (chlordecone reductase; 3-alpha hydroxysteroid dehydrogenase, type I; dihydrodiol dehydrogenase 4)	3						1	1
AKT1	v-akt murine thymoma viral oncogene homolog 1	18				1		1	2
ALDH1A1	aldehyde dehydrogenase 1 family, member A1	2					1		1
ALDOB	aldolase B, fructose-bisphosphate	1					1		1
AMBP	alpha-1-microglobulin/bikunin precursor	3						1	1
AMICA1	adhesion molecule, interacts with CXADR antigen 1	2						1	1
AMN	amnionless homolog (mouse)	2						1	1
ANGPT2	angiopoietin 2	5						1	1
ANKRD1	ankyrin repeat domain 1 (cardiac muscle)	2						1	1
ANPEP	alanyl (membrane) aminopeptidase	3						1	1
APOA2	apolipoprotein A-II	10					1		1
APOA4	apolipoprotein A-IV	9					1		1
APOC2	apolipoprotein C-II	7					1		1
APOE	apolipoprotein E	9					1		1
AR	androgen receptor	12					1		1
ASCL1	achaete-scute complex homolog 1 (Drosophila)	3					1		1
ASPH	aspartate beta-hydroxylase	1						1	1
ATF1	activating transcription factor 1	8		1				1	2
ATF2	activating transcription factor 2	24				1		1	2
ATF3	activating transcription factor 3	12		1				1	2
ATF4	activating transcription factor 4 (tax-responsive enhancer element B67)	8		1				1	2
ATF7	activating transcription factor 7	14		1				1	2
ATM	ataxia telangiectasia mutated	5	1				1		2
ATP5C1	ATP synthase, H+ transporting, mitochondrial F1 complex, gamma polypeptide 1	1					1		1
ATP5J	ATP synthase, H+ transporting, mitochondrial Fo complex, subunit F6	2					1		1
BACH1	BTB and CNC homology 1, basic leucine zipper transcription factor 1	7		1				1	2
BAMBI	BMP and activin membrane-bound inhibitor homolog (Xenopus laevis)	1					1		1
BCAT1	branched chain amino-acid transaminase 1, cytosolic	2					1		1
BCL10	B-cell CLL/lymphoma 10	1					1		1
BCL2	B-cell CLL/lymphoma 2	11						1	1
BCL2L1	BCL2-like 1	11						1	1
BCL6	B-cell CLL/lymphoma 6	9						1	1
BDH1	3-hydroxybutyrate dehydrogenase, type 1	1					1		1
BDNF	brain-derived neurotrophic factor	9	1				1		2
BIK	BCL2-interacting killer (apoptosis-inducing)	2						1	1
BIRC5	baculoviral IAP repeat containing 5	6						1	1
BLMH	bleomycin hydrolase	2						1	1
BMP6	bone morphogenetic protein 6	2					1		1
BRCA1	breast cancer 1, early onset	22				1		1	2
BRSK1	BR serine/threonine kinase 1	1						1	1
BTG2	BTG family, member 2	1					1		1
CAB39	calcium binding protein 39	3					1		1
CACNA1B	calcium channel, voltage-dependent, N type, alpha 1B subunit	2					1		1
CAPN1	calpain 1, (mu/I) large subunit	2						1	1
CAV3	caveolin 3	1						1	1
CCL1	chemokine (C-C motif) ligand 1	1					1		1
CD274	CD274 molecule	1						1	1
CD47	CD47 molecule	2					1		1
CD86	CD86 molecule	1						1	1
CD9	CD9 molecule	2					1		1
CDC25A	cell division cycle 25 homolog A (S. pombe)	3					1		1
CDC42	cell division cycle 42 (GTP binding protein, 25kDa)	7					1		1
CDKN2B	cyclin-dependent kinase inhibitor 2B (p15, inhibits CDK4)	4					1		1
CHEK2	checkpoint kinase 2	4					1		1
CHRNE	cholinergic receptor, nicotinic, epsilon (muscle)	1						1	1
COL1A2	collagen, type I, alpha 2	16				1		1	2
COL2A1	collagen, type II, alpha 1	4						1	1
COL4A1	collagen, type IV, alpha 1	1						1	1
COL4A2	collagen, type IV, alpha 2	1						1	1
CREB1	cAMP responsive element binding protein 1	13					1		1
CRTC1	CREB regulated transcription coactivator 1	3						1	1
CRTC2	CREB regulated transcription coactivator 2	3	1				1		2
CSTA	cystatin A (stefin A)	1						1	1
CUBN	cubilin (intrinsic factor-cobalamin receptor)	3						1	1
CUL3	cullin 3	2						1	1
CYBA	cytochrome b-245, alpha polypeptide	2						1	1
CYBB	cytochrome b-245, beta polypeptide	5						1	1
CYC1	cytochrome c-1	1						1	1
CYCS	cytochrome c, somatic	2						1	1
CYLD	cylindromatosis (turban tumor syndrome)	1					1		1
CYP11B2	cytochrome P450, family 11, subfamily B, polypeptide 2	3						1	1
CYP19A1	cytochrome P450, family 19, subfamily A, polypeptide 1	6					1		1
CYP1A2	cytochrome P450, family 1, subfamily A, polypeptide 2	1					1		1
CYP2C9	cytochrome P450, family 2, subfamily C, polypeptide 9	5						1	1
CYP3A4	cytochrome P450, family 3, subfamily A, polypeptide 4	5	1				1		2
CYP8B1	cytochrome P450, family 8, subfamily B, polypeptide 1	1						1	1
DAB2	disabled homolog 2, mitogen-responsive phosphoprotein (Drosophila)	2						1	1
DAPK1	death-associated protein kinase 1	1					1		1
DBI	diazepam binding inhibitor (GABA receptor modulator, acyl-CoA binding protein)	1					1		1
DMD	dystrophin	2						1	1
DNAJB4	DnaJ (Hsp40) homolog, subfamily B, member 4	3						1	1
DPAGT1	dolichyl-phosphate (UDP-N-acetylglucosamine) N-acetylglucosaminephosphotransferase 1 (GlcNAc-1-P transferase)	2						1	1
DRD2	dopamine receptor D2	1					1		1
DYRK2	dual-specificity tyrosine-(Y)-phosphorylation regulated kinase 2	3					1		1
EEF1A1	eukaryotic translation elongation factor 1 alpha 1	3						1	1
EEF2K	eukaryotic elongation factor-2 kinase	1					1		1
EGR1	early growth response 1	19				1		1	2
EHD4	EH-domain containing 4	2					1		1
EIF2AK2	eukaryotic translation initiation factor 2-alpha kinase 2	2						1	1
EIF4E	eukaryotic translation initiation factor 4E	6					1		1
ELN	elastin	2						1	1
ENO3	enolase 3 (beta, muscle)	1						1	1
ERBB2	v-erb-b2 erythroblastic leukemia viral oncogene homolog 2, neuro/glioblastoma derived oncogene homolog (avian)	7						1	1
ETS1	v-ets erythroblastosis virus E26 oncogene homolog 1 (avian)	19		1		1		1	3
EWSR1	Ewing sarcoma breakpoint region 1	1					1		1
EXOC2	exocyst complex component 2	2						1	1
EXOC5	exocyst complex component 5	2						1	1
FABP2	fatty acid binding protein 2, intestinal	1						1	1
FAM120B	family with sequence similarity 120B	1						1	1
FANCE	Fanconi anemia, complementation group E	2						1	1
FASN	fatty acid synthase	3					1		1
FBN1	fibrillin 1	3					1		1
FCGRT	Fc fragment of IgG, receptor, transporter, alpha	1						1	1
FDFT1	farnesyl-diphosphate farnesyltransferase 1	2					1		1
FES	feline sarcoma oncogene	7						1	1
FIGF	c-fos induced growth factor (vascular endothelial growth factor D)	3						1	1
FKBP8	FK506 binding protein 8, 38kDa	1						1	1
FLI1	Friend leukemia virus integration 1	5						1	1
FOS	FBJ murine osteosarcoma viral oncogene homolog	41		1		1		1	3
FOSB	FBJ murine osteosarcoma viral oncogene homolog B	12		1				1	2
FOSL1	FOS-like antigen 1	27		1		1		1	3
FOSL2	FOS-like antigen 2	10		1				1	2
FOXA3	forkhead box A3	2					1		1
FOXC1	forkhead box C1	1						1	1
FOXO1	forkhead box O1	11		1				1	2
FOXO4	forkhead box O4	4		1				1	2
FUS	fused in sarcoma	3						1	1
GATA4	GATA binding protein 4	3		1				1	2
GATA6	GATA binding protein 6	6						1	1
GBP1	guanylate binding protein 1, interferon-inducible	2						1	1
GCLC	glutamate-cysteine ligase, catalytic subunit	4						1	1
GDF15	growth differentiation factor 15	5						1	1
GGT1	gamma-glutamyltransferase 1	1						1	1
GH2	growth hormone 2	1						1	1
GHRL	ghrelin/obestatin prepropeptide	1	1				1		2
GK	glycerol kinase	1						1	1
GLI3	GLI family zinc finger 3	3						1	1
GNAO1	guanine nucleotide binding protein (G protein), alpha activating activity polypeptide O	2					1		1
GNB5	guanine nucleotide binding protein (G protein), beta 5	2						1	1
GPAM	glycerol-3-phosphate acyltransferase, mitochondrial	4	1				1		2
GRM7	glutamate receptor, metabotropic 7	2					1		1
GTF2I	general transcription factor IIi	4						1	1
HADH	hydroxyacyl-CoA dehydrogenase	1					1		1
HBZ	hemoglobin, zeta	2						1	1
HDAC1	histone deacetylase 1	21				1		1	2
HDAC5	histone deacetylase 5	2						1	1
HES6	hairy and enhancer of split 6 (Drosophila)	3					1		1
HIST1H1E	histone cluster 1, H1e	1					1		1
HIVEP3	human immunodeficiency virus type I enhancer binding protein 3	1						1	1
HLA-E	major histocompatibility complex, class I, E	1						1	1
HLTF	helicase-like transcription factor	1					1		1
HMGCS1	3-hydroxy-3-methylglutaryl-CoA synthase 1 (soluble)	1					1		1
HNF1A	HNF1 homeobox A	9						1	1
HNRNPK	heterogeneous nuclear ribonucleoprotein K	4					1		1
HOXA10	homeobox A10	4						1	1
HOXA9	homeobox A9	1						1	1
HRG	histidine-rich glycoprotein	2						1	1
HSF1	heat shock transcription factor 1	6		1				1	2
HSF2	heat shock transcription factor 2	5		1				1	2
IDH1	isocitrate dehydrogenase 1 (NADP+), soluble	2					1		1
IDO1	indoleamine 2,3-dioxygenase 1	1						1	1
IER3	immediate early response 3	1						1	1
IFI6	interferon, alpha-inducible protein 6	3						1	1
IGF1	insulin-like growth factor 1 (somatomedin C)	7					1		1
IGFALS	insulin-like growth factor binding protein, acid labile subunit	3						1	1
IGFBP4	insulin-like growth factor binding protein 4	3						1	1
IGFBP5	insulin-like growth factor binding protein 5	1						1	1
IKZF1	IKAROS family zinc finger 1 (Ikaros)	1		1				1	2
IL17F	interleukin 17F	1						1	1
IL1A	interleukin 1, alpha	3					1		1
IL32	interleukin 32	1						1	1
IL4	interleukin 4	14						1	1
ILK	integrin-linked kinase	8					1		1
IRAK4	interleukin-1 receptor-associated kinase 4	1					1		1
IRF2	interferon regulatory factor 2	6		1				1	2
IRF3	interferon regulatory factor 3	4		1				1	2
IRF4	interferon regulatory factor 4	11		1				1	2
IRF8	interferon regulatory factor 8	5		1				1	2
IRS1	insulin receptor substrate 1	11	1				1		2
ISG15	ISG15 ubiquitin-like modifier	6						1	1
ITGA10	integrin, alpha 10	1						1	1
ITGA4	integrin, alpha 4 (antigen CD49D, alpha 4 subunit of VLA-4 receptor)	4						1	1
ITGA5	integrin, alpha 5 (fibronectin receptor, alpha polypeptide)	4						1	1
ITGA6	integrin, alpha 6	10					1		1
ITGAM	integrin, alpha M (complement component 3 receptor 3 subunit)	3					1		1
ITGAV	integrin, alpha V	11					1		1
ITGAX	integrin, alpha X (complement component 3 receptor 4 subunit)	4						1	1
ITGB1	integrin, beta 1 (fibronectin receptor, beta polypeptide, antigen CD29 includes MDF2, MSK12)	11					1		1
ITGB4	integrin, beta 4	6						1	1
ITGB6	integrin, beta 6	2					1		1
ITSN2	intersectin 2	1					1		1
JAK1	Janus kinase 1	15				1		1	2
JAK3	Janus kinase 3	13						1	1
JUN	jun proto-oncogene	58		1		1		1	3
JUNB	jun B proto-oncogene	24		1		1		1	3
JUND	jun D proto-oncogene	24		1		1		1	3
KCNJ11	potassium inwardly-rectifying channel, subfamily J, member 11	2	1				1		2
KLF4	Kruppel-like factor 4 (gut)	4					1		1
KLF6	Kruppel-like factor 6	1						1	1
KLK3	kallikrein-related peptidase 3	14						1	1
KRT16	keratin 16	5						1	1
LAMTOR3	late endosomal/lysosomal adaptor, MAPK and MTOR activator 3	1						1	1
LCAT	lecithin-cholesterol acyltransferase	3					1		1
LDLR	low density lipoprotein receptor	7					1		1
LDLRAP1	low density lipoprotein receptor adaptor protein 1	2					1		1
LEP	leptin	5	1				1		2
LEPR	leptin receptor	2					1		1
LHCGR	luteinizing hormone/choriogonadotropin receptor	2					1		1
LPA	lipoprotein, Lp(a)	1					1		1
LPL	lipoprotein lipase	11	1				1		2
LRP2	low density lipoprotein receptor-related protein 2	2						1	1
MADCAM1	mucosal vascular addressin cell adhesion molecule 1	2						1	1
MAF	v-maf musculoaponeurotic fibrosarcoma oncogene homolog (avian)	7						1	1
MAFB	v-maf musculoaponeurotic fibrosarcoma oncogene homolog B (avian)	7						1	1
MAFG	v-maf musculoaponeurotic fibrosarcoma oncogene homolog G (avian)	8						1	1
MAK	male germ cell-associated kinase	1						1	1
MAML1	mastermind-like 1 (Drosophila)	2					1		1
MAP2	microtubule-associated protein 2	2						1	1
MAP2K4	mitogen-activated protein kinase kinase 4	1					1		1
MAP2K5	mitogen-activated protein kinase kinase 5	2					1		1
MAP3K2	mitogen-activated protein kinase kinase kinase 2	2					1		1
MAPK1	mitogen-activated protein kinase 1	6						1	1
MAPK3	mitogen-activated protein kinase 3	5						1	1
MAPK7	mitogen-activated protein kinase 7	1	1				1		2
MAPT	microtubule-associated protein tau	2						1	1
MB	myoglobin	3						1	1
MC2R	melanocortin 2 receptor (adrenocorticotropic hormone)	2					1		1
MDM2	Mdm2, p53 E3 ubiquitin protein ligase homolog (mouse)	7					1		1
MDM4	Mdm4 p53 binding protein homolog (mouse)	2					1		1
MECOM	MDS1 and EVI1 complex locus	2		1				1	2
MEF2A	myocyte enhancer factor 2A	6		1				1	2
MEF2D	myocyte enhancer factor 2D	2						1	1
MGP	matrix Gla protein	5						1	1
MLX	MAX-like protein X	4					1		1
MLXIPL	MLX interacting protein-like	8	1				1		2
MMP1	matrix metallopeptidase 1 (interstitial collagenase)	13						1	1
MMP9	matrix metallopeptidase 9 (gelatinase B, 92kDa gelatinase, 92kDa type IV collagenase)	12						1	1
MNAT1	menage a trois homolog 1, cyclin H assembly factor (Xenopus laevis)	5					1		1
MSR1	macrophage scavenger receptor 1	1						1	1
MTA1	metastasis associated 1	4					1		1
MTF1	metal-regulatory transcription factor 1	1		1				1	2
MTOR	mechanistic target of rapamycin (serine/threonine kinase)	9	1				1		2
MTTP	microsomal triglyceride transfer protein	4					1		1
MVP	major vault protein	1						1	1
MXI1	MAX interactor 1	2						1	1
MYL9	myosin, light chain 9, regulatory	1					1		1
MYOD1	myogenic differentiation 1	4						1	1
NACA	nascent polypeptide-associated complex alpha subunit	1					1		1
NANOG	Nanog homeobox	2						1	1
NCOA6	nuclear receptor coactivator 6	11						1	1
NEUROG3	neurogenin 3	1					1		1
NFATC1	nuclear factor of activated T-cells, cytoplasmic, calcineurin-dependent 1	3					1		1
NFE2L2	nuclear factor (erythroid-derived 2)-like 2	5						1	1
NFYB	nuclear transcription factor Y, beta	9					1		1
NGFR	nerve growth factor receptor	8					1		1
NKX2-5	NK2 homeobox 5	3						1	1
NME1	NME/NM23 nucleoside diphosphate kinase 1	6					1		1
NME2	NME/NM23 nucleoside diphosphate kinase 2	3					1		1
NPPA	natriuretic peptide A	4						1	1
NQO1	NAD(P)H dehydrogenase, quinone 1	4						1	1
NR0B2	nuclear receptor subfamily 0, group B, member 2	5	1				1		2
NR1D1	nuclear receptor subfamily 1, group D, member 1	4					1		1
NR1H2	nuclear receptor subfamily 1, group H, member 2	7		1				1	2
NR1H3	nuclear receptor subfamily 1, group H, member 3	7		1				1	2
NR1I3	nuclear receptor subfamily 1, group I, member 3	3		1				1	2
NR2F2	nuclear receptor subfamily 2, group F, member 2	7		1				1	2
NR2F6	nuclear receptor subfamily 2, group F, member 6	3					1		1
NR3C1	nuclear receptor subfamily 3, group C, member 1 (glucocorticoid receptor)	15		1		1		1	3
NR4A2	nuclear receptor subfamily 4, group A, member 2	3						1	1
NR5A1	nuclear receptor subfamily 5, group A, member 1	2					1		1
NR5A2	nuclear receptor subfamily 5, group A, member 2	6					1		1
NTRK2	neurotrophic tyrosine kinase, receptor, type 2	6					1		1
ODC1	ornithine decarboxylase 1	3						1	1
OPRM1	opioid receptor, mu 1	5						1	1
PAK7	p21 protein (Cdc42/Rac)-activated kinase 7	1						1	1
PARP1	poly (ADP-ribose) polymerase 1	7					1		1
PATZ1	POZ (BTB) and AT hook containing zinc finger 1	1		1				1	2
PBX1	pre-B-cell leukemia homeobox 1	4						1	1
PBX2	pre-B-cell leukemia homeobox 2	2						1	1
PCK2	phosphoenolpyruvate carboxykinase 2 (mitochondrial)	2						1	1
PCNA	proliferating cell nuclear antigen	4						1	1
PCSK1	proprotein convertase subtilisin/kexin type 1	2					1		1
PCSK9	proprotein convertase subtilisin/kexin type 9	2					1		1
PDE9A	phosphodiesterase 9A	2					1		1
PDGFA	platelet-derived growth factor alpha polypeptide	1					1		1
PDGFB	platelet-derived growth factor beta polypeptide	8						1	1
PDGFRA	platelet-derived growth factor receptor, alpha polypeptide	4						1	1
PDK4	pyruvate dehydrogenase kinase, isozyme 4	1						1	1
PENK	proenkephalin	6						1	1
PER2	period homolog 2 (Drosophila)	2						1	1
PHOX2B	paired-like homeobox 2b	2					1		1
PIM1	pim-1 oncogene	6						1	1
PIN1	peptidylprolyl cis/trans isomerase, NIMA-interacting 1	7						1	1
PINX1	PIN2/TERF1 interacting, telomerase inhibitor 1	2						1	1
PKD1	polycystic kidney disease 1 (autosomal dominant)	2						1	1
PKLR	pyruvate kinase, liver and RBC	1					1		1
PKN1	protein kinase N1	1						1	1
PLAU	plasminogen activator, urokinase	17				1		1	2
PLD1	phospholipase D1, phosphatidylcholine-specific	2					1		1
PLG	plasminogen	4						1	1
PLK3	polo-like kinase 3	2					1		1
PLTP	phospholipid transfer protein	1						1	1
PMP22	peripheral myelin protein 22	1						1	1
POMC	proopiomelanocortin	3					1		1
POU3F2	POU class 3 homeobox 2	2						1	1
PPARD	peroxisome proliferator-activated receptor delta	5		1				1	2
PPARGC1A	peroxisome proliferator-activated receptor gamma, coactivator 1 alpha	12	1				1		2
PPP1R12A	protein phosphatase 1, regulatory subunit 12A	1					1		1
PPP1R13L	protein phosphatase 1, regulatory subunit 13 like	2					1		1
PPP2R2B	protein phosphatase 2, regulatory subunit B, beta	1						1	1
PRDM1	PR domain containing 1, with ZNF domain	5		1				1	2
PRKAA2	protein kinase, AMP-activated, alpha 2 catalytic subunit	5	1				1		2
PRKAB1	protein kinase, AMP-activated, beta 1 non-catalytic subunit	1	1				1		2
PRKAB2	protein kinase, AMP-activated, beta 2 non-catalytic subunit	5	1				1		2
PRKAG2	protein kinase, AMP-activated, gamma 2 non-catalytic subunit	5	1				1		2
PRKCA	protein kinase C, alpha	9					1		1
PRKCG	protein kinase C, gamma	2						1	1
PRKD1	protein kinase D1	4					1		1
PRODH	proline dehydrogenase (oxidase) 1	2						1	1
PROX1	prospero homeobox 1	3						1	1
PTGES3	prostaglandin E synthase 3 (cytosolic)	3						1	1
PTPN1	protein tyrosine phosphatase, non-receptor type 1	5					1		1
PTPRC	protein tyrosine phosphatase, receptor type, C	1						1	1
RAB5A	RAB5A, member RAS oncogene family	1					1		1
RARA	retinoic acid receptor, alpha	20		1		1		1	3
RARB	retinoic acid receptor, beta	11		1				1	2
RARG	retinoic acid receptor, gamma	9		1				1	2
RB1CC1	RB1-inducible coiled-coil 1	2					1		1
RBPJ	recombination signal binding protein for immunoglobulin kappa J region	3					1		1
RCHY1	ring finger and CHY zinc finger domain containing 1, E3 ubiquitin protein ligase	2					1		1
REG1A	regenerating islet-derived 1 alpha	1						1	1
REL	v-rel reticuloendotheliosis viral oncogene homolog (avian)	8		1				1	2
RELA	v-rel reticuloendotheliosis viral oncogene homolog A (avian)	24		1		1		1	3
REN	renin	2						1	1
RFC1	replication factor C (activator 1) 1, 145kDa	3						1	1
RHOA	ras homolog family member A	8						1	1
RIN1	Ras and Rab interactor 1	2					1		1
RIPK2	receptor-interacting serine-threonine kinase 2	2					1		1
ROR1	receptor tyrosine kinase-like orphan receptor 1	1						1	1
RPL21	ribosomal protein L21	1						1	1
RPS6KA6	ribosomal protein S6 kinase, 90kDa, polypeptide 6	1						1	1
RPS6KB1	ribosomal protein S6 kinase, 70kDa, polypeptide 1	8					1		1
RPTOR	regulatory associated protein of MTOR, complex 1	7					1		1
RREB1	ras responsive element binding protein 1	1		1				1	2
RXRA	retinoid X receptor, alpha	34		1		1		1	3
RXRB	retinoid X receptor, beta	10		1				1	2
SAR1B	SAR1 homolog B (S. cerevisiae)	3					1		1
SCG2	secretogranin II	2					1		1
SEMA4D	sema domain, immunoglobulin domain (Ig), transmembrane domain (TM) and short cytoplasmic domain, (semaphorin) 4D	3						1	1
SENP1	SUMO1/sentrin specific peptidase 1	1						1	1
SERPINE1	serpin peptidase inhibitor, clade E (nexin, plasminogen activator inhibitor type 1), member 1	10					1		1
SETDB1	SET domain, bifurcated 1	2					1		1
SFTPB	surfactant protein B	3						1	1
SHBG	sex hormone-binding globulin	1						1	1
SHC1	SHC (Src homology 2 domain containing) transforming protein 1	8					1		1
SHH	sonic hedgehog	2						1	1
SIK2	salt-inducible kinase 2	3					1		1
SIK3	SIK family kinase 3	3					1		1
SIRT1	sirtuin 1	8	1				1		2
SIVA1	SIVA1, apoptosis-inducing factor	1						1	1
SLA	Src-like-adaptor	1						1	1
SLC22A1	solute carrier family 22 (organic cation transporter), member 1	2	1				1		2
SLC22A6	solute carrier family 22 (organic anion transporter), member 6	1						1	1
SLC22A7	solute carrier family 22 (organic anion transporter), member 7	1						1	1
SLC28A1	solute carrier family 28 (sodium-coupled nucleoside transporter), member 1	1						1	1
SLC6A2	solute carrier family 6 (neurotransmitter transporter, noradrenalin), member 2	1						1	1
SLC9A3R1	solute carrier family 9, subfamily A (NHE3, cation proton antiporter 3), member 3 regulator 1	3						1	1
SLCO1B1	solute carrier organic anion transporter family, member 1B1	1	1				1		2
SLCO1B3	solute carrier organic anion transporter family, member 1B3	1	1				1		2
SMAD1	SMAD family member 1	2					1		1
SMAD3	SMAD family member 3	18		1		1		1	3
SMAD4	SMAD family member 4	26				1		1	2
SMARCD3	SWI/SNF related, matrix associated, actin dependent regulator of chromatin, subfamily d, member 3	1					1		1
SND1	staphylococcal nuclease and tudor domain containing 1	1						1	1
SOCS5	suppressor of cytokine signaling 5	3						1	1
SORT1	sortilin 1	5					1		1
SPIB	Spi-B transcription factor (Spi-1/PU.1 related)	2						1	1
SREBF1	sterol regulatory element binding transcription factor 1	16	1			1	1		3
SREBF2	sterol regulatory element binding transcription factor 2	9					1		1
SRF	serum response factor (c-fos serum response element-binding transcription factor)	7		1				1	2
SST	somatostatin	1						1	1
STAT3	signal transducer and activator of transcription 3 (acute-phase response factor)	27				1		1	2
STIL	SCL/TAL1 interrupting locus	1						1	1
STK11	serine/threonine kinase 11	9	1				1		2
STX3	syntaxin 3	2					1		1
SUB1	SUB1 homolog (S. cerevisiae)	4						1	1
SUGT1	SGT1, suppressor of G2 allele of SKP1 (S. cerevisiae)	1						1	1
SULT2A1	sulfotransferase family, cytosolic, 2A, dehydroepiandrosterone (DHEA)-preferring, member 1	3						1	1
SVIL	supervillin	1						1	1
TAT	tyrosine aminotransferase	1						1	1
TBP	TATA box binding protein	13		1				1	2
TBX3	T-box 3	2		1				1	2
TBXA2R	thromboxane A2 receptor	6						1	1
TCF12	transcription factor 12	1					1		1
TCF7	transcription factor 7 (T-cell specific, HMG-box)	4		1				1	2
TCF7L1	transcription factor 7-like 1 (T-cell specific, HMG-box)	4		1				1	2
TCF7L2	transcription factor 7-like 2 (T-cell specific, HMG-box)	10						1	1
TEAD3	TEA domain family member 3	1		1				1	2
TEAD4	TEA domain family member 4	2		1				1	2
TERT	telomerase reverse transcriptase	17				1		1	2
TFAP2C	transcription factor AP-2 gamma (activating enhancer binding protein 2 gamma)	6		1				1	2
TGFA	transforming growth factor, alpha	5						1	1
TGFB2	transforming growth factor, beta 2	5						1	1
TGFBI	transforming growth factor, beta-induced, 68kDa	3					1		1
THBD	thrombomodulin	8						1	1
THBS1	thrombospondin 1	4	1				1		2
THPO	thrombopoietin	1						1	1
THRA	thyroid hormone receptor, alpha	7						1	1
TLE2	transducin-like enhancer of split 2 (E(sp1) homolog, Drosophila)	3						1	1
TNFSF11	tumor necrosis factor (ligand) superfamily, member 11	2						1	1
TP73	tumor protein p73	5	1				1		2
TPT1	tumor protein, translationally-controlled 1	1						1	1
TRIAP1	TP53 regulated inhibitor of apoptosis 1	1						1	1
TRIP10	thyroid hormone receptor interactor 10	3						1	1
TRPC1	transient receptor potential cation channel, subfamily C, member 1	1						1	1
TRRAP	transformation/transcription domain-associated protein	8					1		1
TXLNG	taxilin gamma	5						1	1
UBTF	upstream binding transcription factor, RNA polymerase I	4					1		1
UCP2	uncoupling protein 2 (mitochondrial, proton carrier)	2					1		1
USP7	ubiquitin specific peptidase 7 (herpes virus-associated)	2						1	1
VIM	vimentin	4						1	1
XYLT1	xylosyltransferase I	1						1	1
YWHAH	tyrosine 3-monooxygenase/tryptophan 5-monooxygenase activation protein, eta polypeptide	4					1		1
ZBTB16	zinc finger and BTB domain containing 16	1						1	1
ZEB1	zinc finger E-box binding homeobox 1	2					1		1
ZFHX3	zinc finger homeobox 3	2						1	1
ZIC3	Zic family member 3	1		1				1	2
ZNF24	zinc finger protein 24	2					1		1
ZNF274	zinc finger protein 274	5					1		1

## Sheet: Sheet2
AASDHPPT	1
ABCB4	1
ABCC1	1
ABCC2	1
ABCC8	2
ABCD2	1
ACACB	4
ACADM	3
ACADVL	1
ACAP1	1
ACLY	3
ACOX1	1
ACSS2	1
ACTL6A	6
ADAM17	4
ADIPOQ	4
AGPAT1	2
AGTR1	1
AHR	7
AKR1C4	3
AKT1	18
ALB	7
ALDH1A1	2
ALDOB	1
AMBP	3
AMICA1	2
AMN	2
ANGPT2	5
ANKRD1	2
ANPEP	3
APOA1	19
APOA2	10
APOA4	9
APOC2	7
APOE	9
AR	12
ARNTL	8
ASCL1	3
ASPH	1
ATF1	8
ATF2	24
ATF3	12
ATF4	8
ATF7	14
ATM	5
ATP5C1	1
ATP5J	2
BACH1	7
BAMBI	1
BCAT1	2
BCL10	1
BCL2	11
BCL2L1	11
BCL6	9
BDH1	1
BDNF	9
BIRC5	6
BLMH	2
BMP6	2
BRCA1	22
BRSK1	1
BTG2	1
CAB39	3
CACNA1B	2
CAPN1	2
CAV3	1
CD274	1
CD47	2
CD86	1
CD9	2
CDC25A	3
CDC42	7
CDKN1A	24
CDKN2B	4
CDX2	3
CHEK2	4
CHRNE	1
COL1A2	16
COL2A1	4
COL4A1	1
COL4A2	1
CREB1	13
CRTC1	3
CRTC2	3
CSTA	1
CTBP2	2
CUBN	3
CYBA	2
CYBB	5
CYC1	1
CYLD	1
CYP11B2	3
CYP19A1	6
CYP2C9	5
CYP2F1	2
CYP2J2	3
CYP3A4	5
CYP8B1	1
DAB2	2
DAPK1	1
DBH	4
DBI	1
DMD	2
DNAJB4	3
DPAGT1	2
DRD2	1
DYRK2	3
EEF1A1	3
EEF2K	1
EGR1	19
EHD4	2
EIF2AK2	2
EIF4E	6
ELN	2
ENO3	1
EP300	44
ERBB2	7
ESR1	44
ETS1	19
EXOC2	2
EXOC5	2
FABP2	1
FABP6	3
FAM120B	1
FANCE	2
FASN	3
FBN1	3
FCGRT	1
FDFT1	2
FES	7
FIGF	3
FLI1	5
FOS	41
FOSB	12
FOSL1	27
FOSL2	10
FOXA2	19
FOXC1	1
FOXO1	11
FOXO4	4
FUS	3
GATA4	3
GATA6	6
GBP1	2
GCG	3
GCLC	4
GDF15	5
GGT1	1
GH2	1
GHRL	1
GK	1
GLI3	3
GNAO1	2
GNB5	2
GPAM	4
GRM7	2
GTF2I	4
HBZ	2
HDAC1	21
HDAC5	2
HES6	3
HIST1H1E	1
HIVEP3	1
HLA-E	1
HLTF	1
HNF1A	9
HNF4A	36
HNF4G	3
HNRNPK	4
HOXA10	4
HOXA9	1
HRG	2
HSF1	6
HSF2	5
IDH1	2
IDO1	1
IER3	1
IFI6	3
IGF1	7
IGFALS	3
IGFBP4	3
IKZF1	1
IL17F	1
IL1A	3
IL4	14
ILK	8
IRF2	6
IRF3	4
IRF4	11
IRF8	5
IRS1	11
ISG15	6
ITGA4	4
ITGA5	4
ITGA6	10
ITGAM	3
ITGAV	11
ITGAX	4
ITGB1	11
ITGB4	6
JAK1	15
JAK3	13
JUN	58
JUNB	24
JUND	24
KLF4	4
KLK3	14
KRT16	5
LAMTOR3	1
LCAT	3
LDLR	7
LEP	5
LEPR	2
LHCGR	2
LPL	11
LRP2	2
MADCAM1	2
MAF	7
MAFG	8
MAML1	2
MAP2K4	1
MAP2K5	2
MAPK1	6
MAPK3	5
MAX	40
MB	3
MC2R	2
MDM2	7
MECOM	2
MEF2A	6
MEF2D	2
MGP	5
MLX	4
MLXIPL	8
MMP1	13
MMP9	12
MNAT1	5
MSR1	1
MTA1	4
MTOR	9
MTTP	4
MVP	1
MXI1	2
MYC	55
MYCN	5
MYOD1	4
NANOG	2
NCOA1	33
NCOA6	11
NFATC1	3
NFYB	9
NGFR	8
NKX2-5	3
NME1	6
NQO1	4
NR0B2	5
NR1D1	4
NR1H2	7
NR1H3	7
NR1I2	8
NR1I3	3
NR2F1	12
NR2F2	7
NR3C1	15
NR4A2	3
NTRK2	6
OPRM1	5
PARP1	7
PBX1	4
PBX2	2
PCNA	4
PCSK1	2
PCSK9	2
PCYT2	3
PDE9A	2
PDGFA	1
PDGFB	8
PHOX2A	6
PHOX2B	2
PIM1	6
PIN1	7
PINX1	2
PKN1	1
PLAU	17
PLD1	2
PLK3	2
PLTP	1
POMC	3
POU2F1	27
POU3F2	2
PPARA	10
PPARD	5
PPARG	17
PPARGC1A	12
PPP1R13L	2
PRDM1	5
PRKAA2	5
PRKAB1	1
PRKAB2	5
PRKAG2	5
PRKCA	9
PRKCG	2
PRKD1	4
PRODH	2
PROX1	3
PTGES3	3
PTPN1	5
PTPRC	1
RAB5A	1
RARA	20
RARB	11
RARG	9
RB1CC1	2
RCHY1	2
REG1A	1
REL	8
RELA	24
RFC1	3
RHOA	8
RIN1	2
ROR1	1
RPS6KB1	8
RPTOR	7
RXRA	34
RXRB	10
RXRG	8
SERPINE1	10
SETDB1	2
SHH	2
SIK2	3
SIK3	3
SIRT1	8
SLC22A1	2
SLC2A4	4
SLC9A3R1	3
SMAD3	18
SMAD4	26
SMARCD3	1
SORT1	5
SP1	79
SP3	31
SREBF2	9
SRF	7
STAT1	25
STAT3	27
SUB1	4
TBP	13
TCF7	4
TCF7L1	4
TCF7L2	10
TERT	17
TFAP2C	6
TGFA	5
TP53	52
TP73	5
TRRAP	8
KCNJ11	2
SREBF1	16
EWSR1	1
ZNF274	5
NR5A2	6
CCL1	1
CYP1A2	1
THBS1	4
PCK2	2
SLC10A1	2
SLCO1B1	1
SLCO1B3	1
ZFHX3	2
SAR1B	3
NR2F6	3
USF2	10
LDLRAP1	2
TGIF1	8
PER2	2
RORA	8
TCF12	1
REN	2
SST	1
TGFB2	5
CUL3	2
PDGFRA	4
PENK	6
KLF6	1
IL32	1
MDM4	2
MAFB	7
RIPK2	2
BIK	2
CYCS	2
FKBP8	1
SIVA1	1
SMAD1	2
MAP2	2
STK11	9
STX3	2
MAPT	2
ITSN2	1
RBPJ	3
ITGA10	1
FOXA3	2
SHC1	8
TEAD3	1
NR5A1	2
VIM	4
RPL21	1
TBXA2R	6
SEMA4D	3
THRA	7
PKD1	2
THBD	8
TRIP10	3
ITGB6	2
SPIB	2
NPPA	4
TXLNG	5
TPT1	1
HADH	1
HMGCS1	1
PKLR	1
UCP2	2
PDK4	1
USP7	2
SULT2A1	3
MTF1	1
NFE2L2	5
ZIC3	1
RREB1	1
SENP1	1
TBX3	2
NEUROG3	1
PAK7	1
RPS6KA6	1
SHBG	1
SLC22A6	1
SLC22A7	1
SLC28A1	1
TRPC1	1
PLG	4
SUGT1	1
TNFSF11	2
IGFBP5	1
IRAK4	1
SOCS5	3
MYL9	1
NACA	1
PPP1R12A	1
YWHAH	4
LPA	1
TGFBI	3
PMP22	1
TEAD4	2
XYLT1	1
MAK	1
PATZ1	1
SVIL	1
MAP3K2	2
MAPK7	1
NME2	3
ODC1	3
UBTF	4
ZBTB16	1
NMI	2
TAT	1
ZEB1	2
SLA	1
SCG2	2
SLC6A2	1
SND1	1
PPP2R2B	1
UGDH	1
SFTPB	3
THPO	1
ZNF24	2
STIL	1
TLE2	3
TRIAP1	1
