# Supplementary material for: Deciphering Signaling Pathway Networks to Understand the Molecular Mechanisms of Metformin Action
Source: PLoS Comput Biol. 2015 Jun 17;11(6):e1004202. doi: 10.1371/journal.pcbi.1004202 (PMC4470683; doi:10.1371/journal.pcbi.1004202)
Supplement: S7 Table — (XLSX) [file pcbi.1004202.s019.xlsx]

## Sheet: Sheet1
Pathway	Number of interest genes	P-value	Adjusted P-value	First-level category	Second-level category	Gene Symbol
Focal adhesion	34	5.23e-30	2.35e-28	Cellular Processes	Cell communication	MYL9, COL4A2, PPP1R12A, PAK7, ITGA6, ERBB2, PRKCA, CAV3, PDGFB, PDGFRA, THBS1, PDGFA, JUN, PRKCG, CDC42, SHC1, COL2A1, IGF1, BCL2, COL4A1, ITGA10, ITGB6, RHOA, AKT1, ITGA4, ITGA5, FIGF, ILK, MAPK3, ITGB1, ITGAV, COL1A2, ITGB4, MAPK1
Regulation of actin cytoskeleton	20	4.3e-13	1.68e-12	Cellular Processes	Cell motility	MYL9, RHOA, PPP1R12A, PAK7, ITGA4, ITGA6, ITGAM, ITGA5, PDGFRA, PDGFB, MAPK3, PDGFA, CDC42, ITGB1, ITGAV, ITGA10, ITGAX, ITGB4, ITGB6, MAPK1
Cell cycle	15	9.67e-12	3e-11	Cellular Processes	Cell growth and death	CDKN2B, SMAD3, EP300, CDC25A, MDM2, PCNA, MYC, TP53, HDAC1, ATM, CHEK2, CDKN1A, TGFB2, YWHAH, SMAD4
p53 signaling pathway	12	1.21e-11	3.63e-11	Cellular Processes	Cell growth and death	TP73, MDM2, TP53, IGF1, MDM4, ATM, RCHY1, SERPINE1, CYCS, CHEK2, CDKN1A, THBS1
Adherens junction	12	2.92e-11	7.73e-11	Cellular Processes	Cell communication	SMAD3, EP300, TCF7L1, RHOA, PTPN1, CDC42, ERBB2, TCF7, MAPK1, SMAD4, TCF7L2, MAPK3
Gap junction	11	5.13e-09	1.07e-08	Cellular Processes	Cell communication	PDGFA, MAP3K2, PRKCG, DRD2, MAP2K5, PRKCA, MAPK7, MAPK1, PDGFRA, PDGFB, MAPK3
Endocytosis	15	8.83e-09	1.77e-08	Cellular Processes	Transport and catabolism	SMAD3, RHOA, MDM2, DAB2, LDLRAP1, CDC42, HLA-E, LDLR, ACAP1, RAB5A, PLD1, EHD4, CAV3, TGFB2, PDGFRA
Apoptosis	10	4.67e-08	8.76e-08	Cellular Processes	Cell growth and death	AKT1, IRAK4, TP53, ATM, CYCS, BCL2, BCL2L1, IL1A, RELA, CAPN1
Phagosome	10	8.75e-06	1.25e-05	Cellular Processes	Transport and catabolism	ITGA5, RAB5A, ITGAV, CYBA, HLA-E, ITGAM, CYBB, MSR1, THBS1, ITGB1
MAPK signaling pathway	32	2.26e-23	3.39e-22	Environmental Information Processing	Signal transduction	MAP2K5, MAX, TP53, LAMTOR3, IL1A, TGFB2, PRKCA, PDGFB, PDGFRA, JUND, MECOM, PDGFA, MAP3K2, JUN, PRKCG, CDC42, MYC, MAPK7, RELA, ATF2, RPS6KA6, BDNF, ATF4, AKT1, FOS, MAPK3, SRF, CACNA1B, NTRK2, MAPK1, MAP2K4, MAPT
mTOR signaling pathway	13	1.35e-14	6.39e-14	Environmental Information Processing	Signal transduction	PRKAA2, RPTOR, AKT1, MTOR, IGF1, CAB39, RPS6KB1, FIGF, STK11, MAPK1, EIF4E, MAPK3, RPS6KA6
ErbB signaling pathway	15	4.63e-14	1.89e-13	Environmental Information Processing	Signal transduction	JUN, PRKCG, AKT1, SHC1, PAK7, MTOR, MYC, TGFA, ERBB2, RPS6KB1, CDKN1A, PRKCA, MAPK1, MAP2K4, MAPK3
TGF-beta signaling pathway	14	5.32e-13	1.99e-12	Environmental Information Processing	Signal transduction	CDKN2B, SMAD3, EP300, RHOA, MYC, RPS6KB1, SMAD1, TGFB2, MAPK1, BMP6, SMAD4, MAPK3, SP1, THBS1
ECM-receptor interaction	14	6.3e-13	2.27e-12	Environmental Information Processing	Signaling molecules and interaction	COL4A2, ITGA4, ITGA6, CD47, COL2A1, ITGB1, ITGA5, COL4A1, COL1A2, ITGAV, ITGB4, ITGA10, ITGB6, THBS1
Wnt signaling pathway	16	1.38e-11	4.01e-11	Environmental Information Processing	Signal transduction	EP300, RHOA, TP53, TCF7, CTBP2, PRKCA, NFATC1, TCF7L2, JUN, SMAD3, TCF7L1, PPARD, PRKCG, MYC, FOSL1, SMAD4
Jak-STAT signaling pathway	14	2.38e-09	5.22e-09	Environmental Information Processing	Signal transduction	EP300, GH2, AKT1, JAK1, MYC, IL4, STAT1, LEP, PIM1, BCL2L1, STAT3, JAK3, LEPR, SOCS5
Cell adhesion molecules (CAMs)	10	2.5e-06	3.84e-06	Environmental Information Processing	Signaling molecules and interaction	PTPRC, MADCAM1, CD86, ITGA4, HLA-E, ITGA6, ITGAM, ITGB1, CD274, ITGAV
Neuroactive ligand-receptor interaction	14	2.52e-06	3.84e-06	Environmental Information Processing	Signaling molecules and interaction	DRD2, GH2, AGTR1, NR3C1, GRM7, THRA, MC2R, LEP, PLG, CHRNE, OPRM1, LHCGR, TBXA2R, LEPR
Cytokine-cytokine receptor interaction	13	9.59e-06	1.35e-05	Environmental Information Processing	Signaling molecules and interaction	PDGFA, TNFSF11, GH2, IL4, LEP, FIGF, IL1A, TGFB2, NGFR, PDGFB, PDGFRA, LEPR, CCL1
Notch signaling pathway	6	1.3e-05	1.77e-05	Environmental Information Processing	Signal transduction	EP300, HDAC1, CTBP2, RBPJ, ADAM17, MAML1
VEGF signaling pathway	7	2.19e-05	2.9e-05	Environmental Information Processing	Signal transduction	PRKCG, AKT1, CDC42, PRKCA, MAPK1, NFATC1, MAPK3
Pathways in cancer	64	4.78e-60	4.3e-58	Human Diseases	Cancers: Overview	EP300, MAX, COL4A2, MTOR, RXRA, TP53, ERBB2, CTBP2, CDKN1A, BCL2L1, PRKCA, PDGFB, PDGFRA, PDGFA, PRKCG, MDM2, CDC42, IGF1, COL4A1, RELA, RARA, AKT1, ZBTB16, PPARG, TGFA, MMP1, SMAD3, TCF7L1, JAK1, ITGB1, STAT1, HDAC1, MAPK1, SMAD4, CDKN2B, MMP9, FOXO1, ITGA6, CYCS, TGFB2, ETS1, MECOM, JUN, GLI3, MYC, DAPK1, BCL2, STAT3, RARB, RXRG, RHOA, FIGF, TCF7, KLK3, FOS, TCF7L2, RXRB, MAPK3, PPARD, BIRC5, S…
Prostate cancer	24	1.05e-26	3.15e-25	Human Diseases	Cancers: Specific types	EP300, ATF4, AKT1, FOXO1, MTOR, TGFA, TP53, ERBB2, TCF7, KLK3, CDKN1A, PDGFRA, PDGFB, TCF7L2, MAPK3, PDGFA, TCF7L1, MDM2, IGF1, AR, BCL2, CREB1, MAPK1, RELA
Colorectal cancer	17	1.96e-19	1.76e-18	Human Diseases	Cancers: Specific types	SMAD3, JUN, TCF7L1, RHOA, AKT1, BIRC5, MYC, TP53, CYCS, BCL2, TCF7, TGFB2, MAPK1, FOS, SMAD4, TCF7L2, MAPK3
Pancreatic cancer	17	1.92e-18	1.57e-17	Human Diseases	Cancers: Specific types	AKT1, TGFA, TP53, ERBB2, FIGF, BCL2L1, TGFB2, MAPK3, SMAD3, JAK1, CDC42, STAT1, PLD1, RELA, MAPK1, STAT3, SMAD4
Small cell lung cancer	18	2.72e-18	2.04e-17	Human Diseases	Cancers: Specific types	CDKN2B, RARB, RXRG, MAX, AKT1, COL4A2, ITGA6, RXRA, TP53, CYCS, BCL2L1, RXRB, MYC, ITGB1, COL4A1, BCL2, ITGAV, RELA
Acute myeloid leukemia	15	5.25e-17	3.63e-16	Human Diseases	Cancers: Specific types	PPARD, TCF7L1, RARA, AKT1, ZBTB16, MTOR, MYC, RPS6KB1, TCF7, PIM1, STAT3, MAPK1, RELA, TCF7L2, MAPK3
Chronic myeloid leukemia	16	1.16e-16	7.46e-16	Human Diseases	Cancers: Specific types	AKT1, TP53, CTBP2, CDKN1A, BCL2L1, TGFB2, MAPK3, MECOM, SMAD3, MDM2, SHC1, MYC, HDAC1, RELA, MAPK1, SMAD4
Glioma	15	4.56e-16	2.74e-15	Human Diseases	Cancers: Specific types	PDGFA, PRKCG, MDM2, AKT1, SHC1, MTOR, TGFA, TP53, IGF1, CDKN1A, PRKCA, MAPK1, PDGFRA, PDGFB, MAPK3
Leishmaniasis	15	2.37e-15	1.33e-14	Human Diseases	Infectious diseases: Parasitic	JUN, CYBA, JAK1, ITGA4, ITGAM, IRAK4, IL4, STAT1, ITGB1, IL1A, TGFB2, MAPK1, FOS, RELA, MAPK3
Thyroid cancer	11	7.81e-15	4.13e-14	Human Diseases	Cancers: Specific types	TCF7L1, RXRG, PPARG, MYC, RXRA, TP53, TCF7, MAPK1, TCF7L2, MAPK3, RXRB
Hypertrophic cardiomyopathy (HCM)	15	2.23e-14	1e-13	Human Diseases	Cardiovascular diseases	PRKAA2, PRKAB1, PRKAG2, DMD, ITGA4, ITGA6, PRKAB2, ITGB1, IGF1, ITGA5, ITGAV, ITGB4, ITGA10, TGFB2, ITGB6
Bladder cancer	12	2.39e-14	1.02e-13	Human Diseases	Cancers: Specific types	MMP9, MDM2, MYC, TP53, DAPK1, MMP1, ERBB2, FIGF, CDKN1A, MAPK1, MAPK3, THBS1
Non-small cell lung cancer	12	6.58e-13	2.28e-12	Human Diseases	Cancers: Specific types	RARB, RXRG, PRKCG, AKT1, TGFA, RXRA, TP53, ERBB2, PRKCA, MAPK1, MAPK3, RXRB
Toxoplasmosis	16	1.9e-12	6.33e-12	Human Diseases	Infectious diseases: Parasitic	AKT1, JAK1, GNAO1, ITGA6, IRAK4, LDLR, STAT1, ITGB1, BCL2, CYCS, BCL2L1, TGFB2, STAT3, MAPK1, RELA, MAPK3
Hepatitis C	16	2.41e-12	7.75e-12	Human Diseases	Infectious diseases: Viral	EIF2AK2, AKT1, JAK1, RXRA, LDLR, PPARA, TP53, STAT1, IRF3, PPP2R2B, CDKN1A, NR1H3, STAT3, MAPK1, RELA, MAPK3
Renal cell carcinoma	12	1.74e-11	4.89e-11	Human Diseases	Cancers: Specific types	EP300, JUN, AKT1, CDC42, PAK7, TGFA, FIGF, TGFB2, MAPK1, ETS1, PDGFB, MAPK3
Arrhythmogenic right ventricular cardiomyopathy (ARVC)	12	3.45e-11	8.87e-11	Human Diseases	Cardiovascular diseases	TCF7L1, DMD, ITGA4, ITGA6, ITGB1, ITGA5, TCF7, ITGAV, ITGB4, ITGA10, ITGB6, TCF7L2
Type II diabetes mellitus	10	1.12e-10	2.8e-10	Human Diseases	Endocrine and metabolic diseases	ABCC8, IRS1, SLC2A4, MTOR, PKLR, KCNJ11, CACNA1B, MAPK1, ADIPOQ, MAPK3
Chagas disease (American trypanosomiasis)	13	1.55e-10	3.77e-10	Human Diseases	Infectious diseases: Parasitic	SMAD3, JUN, AKT1, GNAO1, IRAK4, SERPINE1, PPP2R2B, TGFB2, MAPK1, RELA, FOS, MAP2K4, MAPK3
Maturity onset diabetes of the young	8	1.94e-10	4.59e-10	Human Diseases	Endocrine and metabolic diseases	HNF1A, FOXA2, HNF4G, PKLR, NEUROG3, FOXA3, NR5A2, HNF4A
Endometrial cancer	10	2.61e-10	5.87e-10	Human Diseases	Cancers: Specific types	TCF7L1, AKT1, MYC, TP53, ERBB2, TCF7, ILK, MAPK1, TCF7L2, MAPK3
Dilated cardiomyopathy	11	5.13e-09	1.07e-08	Human Diseases	Cardiovascular diseases	DMD, ITGA4, ITGA6, ITGB1, IGF1, ITGA5, ITGAV, ITGA10, TGFB2, ITGB4, ITGB6
Melanoma	10	6.3e-09	1.29e-08	Human Diseases	Cancers: Specific types	PDGFA, MDM2, AKT1, TP53, IGF1, CDKN1A, PDGFRA, PDGFB, MAPK1, MAPK3
Huntington's disease	13	1.54e-07	2.77e-07	Human Diseases	Neurodegenerative diseases	EP300, BDNF, PPARG, TBP, ATP5C1, TP53, HDAC1, CYCS, CYC1, PPARGC1A, CREB1, ATP5J, SP1
Amoebiasis	10	3.08e-07	5.33e-07	Human Diseases	Infectious diseases: Parasitic	PRKCG, COL4A2, ITGAM, COL2A1, COL4A1, RAB5A, COL1A2, PRKCA, TGFB2, RELA
Alzheimer's disease	11	2.9e-06	4.35e-06	Human Diseases	Neurodegenerative diseases	ADAM17, ATP5C1, APOE, CYCS, LPL, CYC1, MAPK1, ATP5J, MAPT, CAPN1, MAPK3
Bacterial invasion of epithelial cells	7	1.27e-05	1.76e-05	Human Diseases	Infectious diseases: Bacterial	ITGA5, RHOA, CDC42, SHC1, ILK, CAV3, ITGB1
Basal cell carcinoma	6	3.25e-05	4.24e-05	Human Diseases	Cancers: Specific types	TCF7, TCF7L1, GLI3, TCF7L2, SHH, TP53
Rheumatoid arthritis	7	7.05e-05	8.94e-05	Human Diseases	Infectious diseases: Bacterial	ITGA5, CDC42, RIPK2, MAPK1, RELA, MAPK3, ITGB1
Metabolic pathways	47	1.11e-14	5.55e-14	Metabolism	Global and overview maps	GGT1, GK, ACACB, CYP19A1, CYP2C9, PKLR, CYP2J2, XYLT1, UGDH, AGPAT1, DPAGT1, BCAT1, ATP5J, CYP11B2, DBH, IDO1, HMGCS1, ACSS2, ENO3, BDH1, NME2, CYC1, PCYT2, PCK2, AKR1C4, FDFT1, TAT, PRODH, GCLC, FASN, CYP8B1, ODC1, IDH1, CYP3A4, ANPEP, NME1, HADH, CYP1A2, ATP5C1, ACOX1, ACLY, ACADM, PLD1, GPAM, ALDH1A1, ALDOB, ACADVL
Osteoclast differentiation	22	5.76e-20	5.76e-19	Organismal Systems	Development	CYLD, AKT1, PPARG, IL1A, FOSL2, TGFB2, NFATC1, FOS, MAPK3, JUND, JUN, TNFSF11, JAK1, CYBA, JUNB, FOSB, STAT1, CREB1, MAPK1, FOSL1, RELA, CYBB
Axon guidance	9	1.46e-05	1.96e-05	Organismal Systems	Development	RHOA, CDC42, PAK7, SEMA4D, ITGB1, NFATC1, MAPK1, FES, MAPK3
Bile secretion	12	2.07e-11	5.65e-11	Organismal Systems	Digestive system	SLCO1B3, SLC22A7, RXRA, SLC10A1, LDLR, SULT2A1, SLCO1B1, ABCC2, NR0B2, ABCB4, CYP3A4, SLC22A1
Adipocytokine signaling pathway	22	1.42e-26	3.19e-25	Organismal Systems	Endocrine system	PRKAA2, PRKAB1, RXRG, ACACB, SLC2A4, AKT1, MTOR, PRKAB2, RXRA, PPARA, LEPR, RXRB, IRS1, PRKAG2, POMC, LEP, STK11, PCK2, PPARGC1A, STAT3, RELA, ADIPOQ
PPAR signaling pathway	22	2.98e-26	5.36e-25	Organismal Systems	Endocrine system	RXRG, GK, PPARG, RXRA, PPARA, APOA2, MMP1, CYP8B1, NR1H3, ILK, RXRB, PPARD, ACOX1, DBI, FABP6, FABP2, LPL, ACADM, PCK2, APOA1, PLTP, ADIPOQ
Insulin signaling pathway	23	1.7e-20	1.91e-19	Organismal Systems	Endocrine system	PRKAA2, PRKAB1, ACACB, SLC2A4, AKT1, FOXO1, MTOR, PKLR, TRIP10, PRKAB2, FASN, MAPK3, RPTOR, IRS1, PTPN1, PRKAG2, SHC1, SREBF1, RPS6KB1, PCK2, PPARGC1A, MAPK1, EIF4E
Melanogenesis	11	1.76e-08	3.44e-08	Organismal Systems	Endocrine system	POMC, EP300, TCF7, TCF7L1, PRKCG, CREB1, PRKCA, MAPK1, GNAO1, TCF7L2, MAPK3
GnRH signaling pathway	10	1.95e-07	3.44e-07	Organismal Systems	Endocrine system	MAP3K2, JUN, ATF4, CDC42, PLD1, PRKCA, MAPK7, MAPK1, MAP2K4, MAPK3
Aldosterone-regulated sodium reabsorption	6	6.64e-06	9.64e-06	Organismal Systems	Excretory system	IRS1, PRKCG, PRKCA, MAPK1, MAPK3, IGF1
T cell receptor signaling pathway	13	2.5e-10	5.77e-10	Organismal Systems	Immune system	PTPRC, JUN, RHOA, AKT1, CDC42, PAK7, IL4, MAPK1, RELA, FOS, NFATC1, MAPK3, BCL10
Toll-like receptor signaling pathway	11	1.95e-08	3.73e-08	Organismal Systems	Immune system	JUN, AKT1, CD86, IRAK4, STAT1, IRF3, RELA, FOS, MAPK1, MAP2K4, MAPK3
Leukocyte transendothelial migration	11	7.49e-08	1.38e-07	Organismal Systems	Immune system	MMP9, MYL9, RHOA, PRKCG, CYBA, CDC42, ITGA4, ITGAM, ITGB1, PRKCA, CYBB
Hematopoietic cell lineage	9	6.06e-07	1.03e-06	Organismal Systems	Immune system	THPO, ITGA4, ITGA6, ITGAM, CD9, IL4, ITGA5, IL1A, ANPEP
Fc gamma R-mediated phagocytosis	9	1.06e-06	1.77e-06	Organismal Systems	Immune system	PTPRC, RPS6KB1, PRKCG, PLD1, AKT1, CDC42, PRKCA, MAPK1, MAPK3
Chemokine signaling pathway	12	1.52e-06	2.44e-06	Organismal Systems	Immune system	RHOA, AKT1, CDC42, GNB5, SHC1, STAT1, STAT3, MAPK1, RELA, JAK3, MAPK3, CCL1
B cell receptor signaling pathway	8	1.86e-06	2.94e-06	Organismal Systems	Immune system	JUN, AKT1, RELA, FOS, NFATC1, MAPK1, BCL10, MAPK3
Neurotrophin signaling pathway	24	1.08e-22	1.39e-21	Organismal Systems	Nervous system	BDNF, RHOA, SORT1, ATF4, MAP2K5, AKT1, RIPK2, ZNF274, TP53, NGFR, MAPK3, TP73, JUN, IRS1, SHC1, CDC42, IRAK4, BCL2, MAPK7, MAPK1, NTRK2, RELA, YWHAH, RPS6KA6
Long-term potentiation	8	1.09e-06	1.78e-06	Organismal Systems	Nervous system	EP300, PRKCG, ATF4, PPP1R12A, PRKCA, MAPK1, RPS6KA6, MAPK3

## Sheet: Sheet2
Category	Subcategory	Pathway Name	Pathway ID	Gene Symbols
Human Diseases	Cancers: Specific types	Acute myeloid leukemia	hsa05221	PPARD, TCF7L1, RARA, AKT1, ZBTB16, MTOR, MYC, RPS6KB1, TCF7, PIM1, STAT3, MAPK1, RELA, TCF7L2, MAPK3
Cellular Processes	Cell communication	Adherens junction	hsa04520	SMAD3, EP300, TCF7L1, RHOA, PTPN1, CDC42, ERBB2, TCF7, MAPK1, SMAD4, TCF7L2, MAPK3
Organismal Systems	Endocrine system	Adipocytokine signaling pathway	hsa04920	PRKAA2, PRKAB1, RXRG, ACACB, SLC2A4, AKT1, MTOR, PRKAB2, RXRA, PPARA, LEPR, RXRB, IRS1, PRKAG2, POMC, LEP, STK11, PCK2, PPARGC1A, STAT3, RELA, ADIPOQ
Organismal Systems	Excretory system	Aldosterone-regulated sodium reabsorption	hsa04960	IRS1, PRKCG, PRKCA, MAPK1, MAPK3, IGF1
Human Diseases	Neurodegenerative diseases	Alzheimer's disease	hsa05010	ADAM17, ATP5C1, APOE, CYCS, LPL, CYC1, MAPK1, ATP5J, MAPT, CAPN1, MAPK3
Human Diseases	Infectious diseases: Parasitic	Amoebiasis	hsa05146	PRKCG, COL4A2, ITGAM, COL2A1, COL4A1, RAB5A, COL1A2, PRKCA, TGFB2, RELA
Cellular Processes	Cell growth and death	Apoptosis	hsa04210	AKT1, IRAK4, TP53, ATM, CYCS, BCL2, BCL2L1, IL1A, RELA, CAPN1
Human Diseases	Cardiovascular diseases	Arrhythmogenic right ventricular cardiomyopathy (ARVC)	hsa05412	TCF7L1, DMD, ITGA4, ITGA6, ITGB1, ITGA5, TCF7, ITGAV, ITGB4, ITGA10, ITGB6, TCF7L2
Organismal Systems	Development	Axon guidance	hsa04360	RHOA, CDC42, PAK7, SEMA4D, ITGB1, NFATC1, MAPK1, FES, MAPK3
Organismal Systems	Immune system	B cell receptor signaling pathway	hsa04662	JUN, AKT1, RELA, FOS, NFATC1, MAPK1, BCL10, MAPK3
Human Diseases	Infectious diseases: Bacterial	Bacterial invasion of epithelial cells	hsa05100	ITGA5, RHOA, CDC42, SHC1, ILK, CAV3, ITGB1
Human Diseases	Cancers: Specific types	Basal cell carcinoma	hsa05217	TCF7, TCF7L1, GLI3, TCF7L2, SHH, TP53
Organismal Systems	Digestive system	Bile secretion	hsa04976	SLCO1B3, SLC22A7, RXRA, SLC10A1, LDLR, SULT2A1, SLCO1B1, ABCC2, NR0B2, ABCB4, CYP3A4, SLC22A1
Human Diseases	Cancers: Specific types	Bladder cancer	hsa05219	MMP9, MDM2, MYC, TP53, DAPK1, MMP1, ERBB2, FIGF, CDKN1A, MAPK1, MAPK3, THBS1
Environmental Information Processing	Signaling molecules and interaction	Cell adhesion molecules (CAMs)	hsa04514	PTPRC, MADCAM1, CD86, ITGA4, HLA-E, ITGA6, ITGAM, ITGB1, CD274, ITGAV
Cellular Processes	Cell growth and death	Cell cycle	hsa04110	CDKN2B, SMAD3, EP300, CDC25A, MDM2, PCNA, MYC, TP53, HDAC1, ATM, CHEK2, CDKN1A, TGFB2, YWHAH, SMAD4
Human Diseases	Infectious diseases: Parasitic	Chagas disease (American trypanosomiasis)	hsa05142	SMAD3, JUN, AKT1, GNAO1, IRAK4, SERPINE1, PPP2R2B, TGFB2, MAPK1, RELA, FOS, MAP2K4, MAPK3
Organismal Systems	Immune system	Chemokine signaling pathway	hsa04062	RHOA, AKT1, CDC42, GNB5, SHC1, STAT1, STAT3, MAPK1, RELA, JAK3, MAPK3, CCL1
Human Diseases	Cancers: Specific types	Chronic myeloid leukemia	hsa05220	AKT1, TP53, CTBP2, CDKN1A, BCL2L1, TGFB2, MAPK3, MECOM, SMAD3, MDM2, SHC1, MYC, HDAC1, RELA, MAPK1, SMAD4
Human Diseases	Cancers: Specific types	Colorectal cancer	hsa05210	SMAD3, JUN, TCF7L1, RHOA, AKT1, BIRC5, MYC, TP53, CYCS, BCL2, TCF7, TGFB2, MAPK1, FOS, SMAD4, TCF7L2, MAPK3
Environmental Information Processing	Signaling molecules and interaction	Cytokine-cytokine receptor interaction	hsa04060	PDGFA, TNFSF11, GH2, IL4, LEP, FIGF, IL1A, TGFB2, NGFR, PDGFB, PDGFRA, LEPR, CCL1
Human Diseases	Cardiovascular diseases	Dilated cardiomyopathy	hsa05414	DMD, ITGA4, ITGA6, ITGB1, IGF1, ITGA5, ITGAV, ITGA10, TGFB2, ITGB4, ITGB6
Environmental Information Processing	Signaling molecules and interaction	ECM-receptor interaction	hsa04512	COL4A2, ITGA4, ITGA6, CD47, COL2A1, ITGB1, ITGA5, COL4A1, COL1A2, ITGAV, ITGB4, ITGA10, ITGB6, THBS1
Cellular Processes	Transport and catabolism	Endocytosis	hsa04144	SMAD3, RHOA, MDM2, DAB2, LDLRAP1, CDC42, HLA-E, LDLR, ACAP1, RAB5A, PLD1, EHD4, CAV3, TGFB2, PDGFRA
Human Diseases	Cancers: Specific types	Endometrial cancer	hsa05213	TCF7L1, AKT1, MYC, TP53, ERBB2, TCF7, ILK, MAPK1, TCF7L2, MAPK3
Environmental Information Processing	Signal transduction	ErbB signaling pathway	hsa04012	JUN, PRKCG, AKT1, SHC1, PAK7, MTOR, MYC, TGFA, ERBB2, RPS6KB1, CDKN1A, PRKCA, MAPK1, MAP2K4, MAPK3
Organismal Systems	Immune system	Fc gamma R-mediated phagocytosis	hsa04666	PTPRC, RPS6KB1, PRKCG, PLD1, AKT1, CDC42, PRKCA, MAPK1, MAPK3
Cellular Processes	Cell communication	Focal adhesion	hsa04510	MYL9, COL4A2, PPP1R12A, PAK7, ITGA6, ERBB2, PRKCA, CAV3, PDGFB, PDGFRA, THBS1, PDGFA, JUN, PRKCG, CDC42, SHC1, COL2A1, IGF1, BCL2, COL4A1, ITGA10, ITGB6, RHOA, AKT1, ITGA4, ITGA5, FIGF, ILK, MAPK3, ITGB1, ITGAV, COL1A2, ITGB4, MAPK1
Cellular Processes	Cell communication	Gap junction	hsa04540	PDGFA, MAP3K2, PRKCG, DRD2, MAP2K5, PRKCA, MAPK7, MAPK1, PDGFRA, PDGFB, MAPK3
Human Diseases	Cancers: Specific types	Glioma	hsa05214	PDGFA, PRKCG, MDM2, AKT1, SHC1, MTOR, TGFA, TP53, IGF1, CDKN1A, PRKCA, MAPK1, PDGFRA, PDGFB, MAPK3
Organismal Systems	Endocrine system	GnRH signaling pathway	hsa04912	MAP3K2, JUN, ATF4, CDC42, PLD1, PRKCA, MAPK7, MAPK1, MAP2K4, MAPK3
Organismal Systems	Immune system	Hematopoietic cell lineage	hsa04640	THPO, ITGA4, ITGA6, ITGAM, CD9, IL4, ITGA5, IL1A, ANPEP
Human Diseases	Infectious diseases: Viral	Hepatitis C	hsa05160	EIF2AK2, AKT1, JAK1, RXRA, LDLR, PPARA, TP53, STAT1, IRF3, PPP2R2B, CDKN1A, NR1H3, STAT3, MAPK1, RELA, MAPK3
Human Diseases	Neurodegenerative diseases	Huntington's disease	hsa05016	EP300, BDNF, PPARG, TBP, ATP5C1, TP53, HDAC1, CYCS, CYC1, PPARGC1A, CREB1, ATP5J, SP1
Human Diseases	Cardiovascular diseases	Hypertrophic cardiomyopathy (HCM)	hsa05410	PRKAA2, PRKAB1, PRKAG2, DMD, ITGA4, ITGA6, PRKAB2, ITGB1, IGF1, ITGA5, ITGAV, ITGB4, ITGA10, TGFB2, ITGB6
Organismal Systems	Endocrine system	Insulin signaling pathway	hsa04910	PRKAA2, PRKAB1, ACACB, SLC2A4, AKT1, FOXO1, MTOR, PKLR, TRIP10, PRKAB2, FASN, MAPK3, RPTOR, IRS1, PTPN1, PRKAG2, SHC1, SREBF1, RPS6KB1, PCK2, PPARGC1A, MAPK1, EIF4E
Environmental Information Processing	Signal transduction	Jak-STAT signaling pathway	hsa04630	EP300, GH2, AKT1, JAK1, MYC, IL4, STAT1, LEP, PIM1, BCL2L1, STAT3, JAK3, LEPR, SOCS5
Human Diseases	Infectious diseases: Parasitic	Leishmaniasis	hsa05140	JUN, CYBA, JAK1, ITGA4, ITGAM, IRAK4, IL4, STAT1, ITGB1, IL1A, TGFB2, MAPK1, FOS, RELA, MAPK3
Organismal Systems	Immune system	Leukocyte transendothelial migration	hsa04670	MMP9, MYL9, RHOA, PRKCG, CYBA, CDC42, ITGA4, ITGAM, ITGB1, PRKCA, CYBB
Organismal Systems	Nervous system	Long-term potentiation	hsa04720	EP300, PRKCG, ATF4, PPP1R12A, PRKCA, MAPK1, RPS6KA6, MAPK3
Environmental Information Processing	Signal transduction	MAPK signaling pathway	hsa04010	MAP2K5, MAX, TP53, LAMTOR3, IL1A, TGFB2, PRKCA, PDGFB, PDGFRA, JUND, MECOM, PDGFA, MAP3K2, JUN, PRKCG, CDC42, MYC, MAPK7, RELA, ATF2, RPS6KA6, BDNF, ATF4, AKT1, FOS, MAPK3, SRF, CACNA1B, NTRK2, MAPK1, MAP2K4, MAPT
Human Diseases	Endocrine and metabolic diseases	Maturity onset diabetes of the young	hsa04950	HNF1A, FOXA2, HNF4G, PKLR, NEUROG3, FOXA3, NR5A2, HNF4A
Organismal Systems	Endocrine system	Melanogenesis	hsa04916	POMC, EP300, TCF7, TCF7L1, PRKCG, CREB1, PRKCA, MAPK1, GNAO1, TCF7L2, MAPK3
Human Diseases	Cancers: Specific types	Melanoma	hsa05218	PDGFA, MDM2, AKT1, TP53, IGF1, CDKN1A, PDGFRA, PDGFB, MAPK1, MAPK3
Metabolism	Global and overview maps	Metabolic pathways	hsa01100	GGT1, GK, ACACB, CYP19A1, CYP2C9, PKLR, CYP2J2, XYLT1, UGDH, AGPAT1, DPAGT1, BCAT1, ATP5J, CYP11B2, DBH, IDO1, HMGCS1, ACSS2, ENO3, BDH1, NME2, CYC1, PCYT2, PCK2, AKR1C4, FDFT1, TAT, PRODH, GCLC, FASN, CYP8B1, ODC1, IDH1, CYP3A4, ANPEP, NME1, HADH, CYP1A2, ATP5C1, ACOX1, ACLY, ACADM, PLD1, GPAM, ALDH1A1, ALDOB, ACADVL
Environmental Information Processing	Signal transduction	mTOR signaling pathway	hsa04150	PRKAA2, RPTOR, AKT1, MTOR, IGF1, CAB39, RPS6KB1, FIGF, STK11, MAPK1, EIF4E, MAPK3, RPS6KA6
Environmental Information Processing	Signaling molecules and interaction	Neuroactive ligand-receptor interaction	hsa04080	DRD2, GH2, AGTR1, NR3C1, GRM7, THRA, MC2R, LEP, PLG, CHRNE, OPRM1, LHCGR, TBXA2R, LEPR
Organismal Systems	Nervous system	Neurotrophin signaling pathway	hsa04722	BDNF, RHOA, SORT1, ATF4, MAP2K5, AKT1, RIPK2, ZNF274, TP53, NGFR, MAPK3, TP73, JUN, IRS1, SHC1, CDC42, IRAK4, BCL2, MAPK7, MAPK1, NTRK2, RELA, YWHAH, RPS6KA6
Human Diseases	Cancers: Specific types	Non-small cell lung cancer	hsa05223	RARB, RXRG, PRKCG, AKT1, TGFA, RXRA, TP53, ERBB2, PRKCA, MAPK1, MAPK3, RXRB
Environmental Information Processing	Signal transduction	Notch signaling pathway	hsa04330	EP300, HDAC1, CTBP2, RBPJ, ADAM17, MAML1
Organismal Systems	Development	Osteoclast differentiation	hsa04380	CYLD, AKT1, PPARG, IL1A, FOSL2, TGFB2, NFATC1, FOS, MAPK3, JUND, JUN, TNFSF11, JAK1, CYBA, JUNB, FOSB, STAT1, CREB1, MAPK1, FOSL1, RELA, CYBB
Cellular Processes	Cell growth and death	p53 signaling pathway	hsa04115	TP73, MDM2, TP53, IGF1, MDM4, ATM, RCHY1, SERPINE1, CYCS, CHEK2, CDKN1A, THBS1
Human Diseases	Cancers: Specific types	Pancreatic cancer	hsa05212	AKT1, TGFA, TP53, ERBB2, FIGF, BCL2L1, TGFB2, MAPK3, SMAD3, JAK1, CDC42, STAT1, PLD1, RELA, MAPK1, STAT3, SMAD4
Human Diseases	Cancers: Overview	Pathways in cancer	hsa05200	EP300, MAX, COL4A2, MTOR, RXRA, TP53, ERBB2, CTBP2, CDKN1A, BCL2L1, PRKCA, PDGFB, PDGFRA, PDGFA, PRKCG, MDM2, CDC42, IGF1, COL4A1, RELA, RARA, AKT1, ZBTB16, PPARG, TGFA, MMP1, SMAD3, TCF7L1, JAK1, ITGB1, STAT1, HDAC1, MAPK1, SMAD4, CDKN2B, MMP9, FOXO1, ITGA6, CYCS, TGFB2, ETS1, MECOM, JUN, GLI3, MYC, DAPK1, BCL2, STAT3, RARB, RXRG, RHOA, FIGF, TCF7, KLK3, FOS, TCF7L2, RXRB, MAPK3, PPARD, BIRC5, S…
Cellular Processes	Transport and catabolism	Phagosome	hsa04145	ITGA5, RAB5A, ITGAV, CYBA, HLA-E, ITGAM, CYBB, MSR1, THBS1, ITGB1
Organismal Systems	Endocrine system	PPAR signaling pathway	hsa03320	RXRG, GK, PPARG, RXRA, PPARA, APOA2, MMP1, CYP8B1, NR1H3, ILK, RXRB, PPARD, ACOX1, DBI, FABP6, FABP2, LPL, ACADM, PCK2, APOA1, PLTP, ADIPOQ
Human Diseases	Cancers: Specific types	Prostate cancer	hsa05215	EP300, ATF4, AKT1, FOXO1, MTOR, TGFA, TP53, ERBB2, TCF7, KLK3, CDKN1A, PDGFRA, PDGFB, TCF7L2, MAPK3, PDGFA, TCF7L1, MDM2, IGF1, AR, BCL2, CREB1, MAPK1, RELA
Cellular Processes	Cell motility	Regulation of actin cytoskeleton	hsa04810	MYL9, RHOA, PPP1R12A, PAK7, ITGA4, ITGA6, ITGAM, ITGA5, PDGFRA, PDGFB, MAPK3, PDGFA, CDC42, ITGB1, ITGAV, ITGA10, ITGAX, ITGB4, ITGB6, MAPK1
Human Diseases	Cancers: Specific types	Renal cell carcinoma	hsa05211	EP300, JUN, AKT1, CDC42, PAK7, TGFA, FIGF, TGFB2, MAPK1, ETS1, PDGFB, MAPK3
Human Diseases	Infectious diseases: Bacterial	Shigellosis	hsa05131	ITGA5, CDC42, RIPK2, MAPK1, RELA, MAPK3, ITGB1
Human Diseases	Cancers: Specific types	Small cell lung cancer	hsa05222	CDKN2B, RARB, RXRG, MAX, AKT1, COL4A2, ITGA6, RXRA, TP53, CYCS, BCL2L1, RXRB, MYC, ITGB1, COL4A1, BCL2, ITGAV, RELA
Organismal Systems	Immune system	T cell receptor signaling pathway	hsa04660	PTPRC, JUN, RHOA, AKT1, CDC42, PAK7, IL4, MAPK1, RELA, FOS, NFATC1, MAPK3, BCL10
Environmental Information Processing	Signal transduction	TGF-beta signaling pathway	hsa04350	CDKN2B, SMAD3, EP300, RHOA, MYC, RPS6KB1, SMAD1, TGFB2, MAPK1, BMP6, SMAD4, MAPK3, SP1, THBS1
Human Diseases	Cancers: Specific types	Thyroid cancer	hsa05216	TCF7L1, RXRG, PPARG, MYC, RXRA, TP53, TCF7, MAPK1, TCF7L2, MAPK3, RXRB
Organismal Systems	Immune system	Toll-like receptor signaling pathway	hsa04620	JUN, AKT1, CD86, IRAK4, STAT1, IRF3, RELA, FOS, MAPK1, MAP2K4, MAPK3
Human Diseases	Infectious diseases: Parasitic	Toxoplasmosis	hsa05145	AKT1, JAK1, GNAO1, ITGA6, IRAK4, LDLR, STAT1, ITGB1, BCL2, CYCS, BCL2L1, TGFB2, STAT3, MAPK1, RELA, MAPK3
Human Diseases	Endocrine and metabolic diseases	Type II diabetes mellitus	hsa04930	ABCC8, IRS1, SLC2A4, MTOR, PKLR, KCNJ11, CACNA1B, MAPK1, ADIPOQ, MAPK3
Environmental Information Processing	Signal transduction	VEGF signaling pathway	hsa04370	PRKCG, AKT1, CDC42, PRKCA, MAPK1, NFATC1, MAPK3
Environmental Information Processing	Signal transduction	Wnt signaling pathway	hsa04310	EP300, RHOA, TP53, TCF7, CTBP2, PRKCA, NFATC1, TCF7L2, JUN, SMAD3, TCF7L1, PPARD, PRKCG, MYC, FOSL1, SMAD4

## Sheet: Sheet3
Pathway	KEGG_ID
Pathways in cancer	5200
Focal adhesion	4510
Prostate cancer	5215
Adipocytokine signaling pathway	4920
PPAR signaling pathway	3320
MAPK signaling pathway	4010
Neurotrophin signaling pathway	4722
Insulin signaling pathway	4910
Osteoclast differentiation	4380
Colorectal cancer	5210
Pancreatic cancer	5212
Small cell lung cancer	5222
Acute myeloid leukemia	5221
Chronic myeloid leukemia	5220
Glioma	5214
Leishmaniasis	5140
Thyroid cancer	5216
Metabolic pathways	1100
mTOR signaling pathway	4150
Hypertrophic cardiomyopathy (HCM)	5410
Bladder cancer	5219
ErbB signaling pathway	4012
Regulation of actin cytoskeleton	4810
TGF-beta signaling pathway	4350
ECM-receptor interaction	4512
Non-small cell lung cancer	5223
Toxoplasmosis	5145
Hepatitis C	5160
Cell cycle	4110
p53 signaling pathway	4115
Wnt signaling pathway	4310
Renal cell carcinoma	5211
Bile secretion	4976
Adherens junction	4520
Arrhythmogenic right ventricular cardiomyopathy (ARVC)	5412
Type II diabetes mellitus	4930
Chagas disease (American trypanosomiasis)	5142
Maturity onset diabetes of the young	4950
T cell receptor signaling pathway	4660
Endometrial cancer	5213
Jak-STAT signaling pathway	4630
Dilated cardiomyopathy	5414
Gap junction	4540
Melanoma	5218
Endocytosis	4144
Melanogenesis	4916
Toll-like receptor signaling pathway	4620
Apoptosis	4210
Leukocyte transendothelial migration	4670
Huntington's disease	5016
GnRH signaling pathway	4912
Amoebiasis	5146
Hematopoietic cell lineage	4640
Fc gamma R-mediated phagocytosis	4666
Long-term potentiation	4720
Chemokine signaling pathway	4062
B cell receptor signaling pathway	4662
Cell adhesion molecules (CAMs)	4514
Neuroactive ligand-receptor interaction	4080
Alzheimer's disease	5010
Shigellosis	5131
Aldosterone-regulated sodium reabsorption	4960
Phagosome	4145
Cytokine-cytokine receptor interaction	4060
Bacterial invasion of epithelial cells	5100
Notch signaling pathway	4330
Axon guidance	4360
VEGF signaling pathway	4370
Basal cell carcinoma	5217
Vascular smooth muscle contraction	4270
Rheumatoid arthritis	5323
