# Supplementary material for: Deciphering Signaling Pathway Networks to Understand the Molecular Mechanisms of Metformin Action
Source: PLoS Comput Biol. 2015 Jun 17;11(6):e1004202. doi: 10.1371/journal.pcbi.1004202 (PMC4470683; doi:10.1371/journal.pcbi.1004202)
Supplement: S9 Table — (XLSX) [file pcbi.1004202.s021.xlsx]

## Sheet: Upstream category
KEGG first-level category	KEGG second-level category	Number of enriched pathways	Z-score	Pathways ID
Cellular Processes	Cell growth and death	4	0.771784	hsa04110, hsa04114, hsa04210, hsa04115
Cellular Processes	Cell communication	4	0.771784	hsa04510, hsa04520, hsa04530, hsa04540
Cellular Processes	Transport and catabolism	3	0.356846	hsa04144, hsa04145, hsa04146
Environmental Information Processing	Signal transduction	7	2.0166	hsa04010, hsa04012, hsa04330, hsa04350, hsa04370, hsa04020, hsa04150
Environmental Information Processing	Signaling molecules and interaction	4	0.771784	hsa04080, hsa04060, hsa04512, hsa04514
Human Diseases	Cancers: Specific types	8	2.43154	hsa05212, hsa05214, hsa05221, hsa05220, hsa05218, hsa05219, hsa05215, hsa05222
Human Diseases	Infectious diseases: Bacterial	4	0.771784	hsa05120, hsa05130, hsa05131, hsa05100
Human Diseases	Infectious diseases: Parasitic	4	0.771784	hsa05146, hsa05145, hsa05140, hsa05142
Human Diseases	Cardiovascular diseases	3	0.356846	hsa05410, hsa05412, hsa05414
Metabolism	Lipid metabolism	7	2.0166	hsa00061, hsa00071, hsa00072, hsa00140, hsa00561, hsa00564, hsa00591
Metabolism	Carbohydrate metabolism	5	1.18672	hsa00010, hsa00020, hsa00620, hsa00640, hsa00650
Metabolism	Amino acid metabolism	3	0.356846	hsa00280, hsa00310, hsa00380
Organismal Systems	Immune system	9	2.84647	hsa04640, hsa04650, hsa04612, hsa04660, hsa04662, hsa04664, hsa04666, hsa04670, hsa04062
Organismal Systems	Endocrine system	5	1.18672	hsa04910, hsa04920, hsa03320, hsa04912, hsa04916
Organismal Systems	Nervous system	3	0.356846	hsa04720, hsa04730, hsa04722
		73

## Sheet: Downstream category
KEGG first-level category	KEGG second-level category	Number of enriched pathways	Z-score	Pathways ID
Organismal Systems	Immune system	14	3.50303	hsa04640, hsa04610, hsa04620, hsa04621, hsa04622, hsa04623, hsa04650, hsa04660, hsa04662, hsa04664, hsa04666, hsa04670, hsa04672, hsa04062
Organismal Systems	Endocrine system	7	1.38182	hsa04910, hsa04920, hsa03320, hsa04912, hsa04914, hsa04916, hsa04614
Organismal Systems	Digestive system	4	0.472727	hsa04972, hsa04976, hsa04974, hsa04977
Organismal Systems	Development	3	0.169697	hsa04320, hsa04360, hsa04380
Organismal Systems	Nervous system	3	0.169697	hsa04720, hsa04730, hsa04722
Human Diseases	Cancers: Specific types	14	3.50303	hsa05210, hsa05212, hsa05214, hsa05216, hsa05221, hsa05220, hsa05217, hsa05218, hsa05211, hsa05219, hsa05215, hsa05213, hsa05222, hsa05223
Human Diseases	Immune diseases	5	0.775758	hsa05323, hsa05320, hsa05330, hsa05332, hsa05340
Human Diseases	Infectious diseases: Parasitic	5	0.775758	hsa05146, hsa05145, hsa05140, hsa05142, hsa05143
Human Diseases	Cardiovascular diseases	4	0.472727	hsa05410, hsa05412, hsa05414, hsa05416
Human Diseases	Neurodegenerative diseases	4	0.472727	hsa05010, hsa05014, hsa05016, hsa05020
Genetic Information Processing	Replication and repair	3	0.169697	hsa03030, hsa03420, hsa03430
Environmental Information Processing	Signal transduction	9	1.98788	hsa04010, hsa04012, hsa04310, hsa04340, hsa04350, hsa04370, hsa04630, hsa04020, hsa04150
Environmental Information Processing	Signaling molecules and interaction	4	0.472727	hsa04080, hsa04060, hsa04512, hsa04514
Cellular Processes	Cell communication	4	0.472727	hsa04510, hsa04520, hsa04530, hsa04540
Cellular Processes	Cell growth and death	3	0.169697	hsa04110, hsa04114, hsa04210
		86
14
7
4
3
3
14
5
5
4
4
3
9
4
4
3
86

## Sheet: Common category
KEGG first-level category	KEGG second-level category	Number of enriched pathways	Z-score	Pathways ID
Cellular Processes	Cell growth and death	2	0.706806	hsa04110, hsa04115
Environmental Information Processing	Signal transduction	6	2.80105	hsa04010, hsa04012, hsa04310, hsa04330, hsa04350, hsa04630
Human Diseases	Cancers: Specific types	11	5.41885	hsa05210, hsa05212, hsa05214, hsa05216, hsa05220, hsa05218, hsa05219, hsa05215, hsa05213, hsa05222, hsa05223
Human Diseases	Cancers: Overview	1	0.183246	hsa05200
Human Diseases	Endocrine and metabolic diseases	1	0.183246	hsa04950
Human Diseases	Infectious diseases: Viral	1	0.183246	hsa05160
Human Diseases	Neurodegenerative diseases	1	0.183246	hsa05016
Metabolism	Global and overview maps	1	0.183246	hsa01100
Organismal Systems	Endocrine system	2	0.706806	hsa04920, hsa03320
Organismal Systems	Development	1	0.183246	hsa04380
Organismal Systems	Environmental adaptation	1	0.183246	hsa04710
